# Supplementary material for: Exploring the role of neutrophil extracellular traps in neuroblastoma: identification of molecular subtypes and prognostic implications
Source: Front Oncol. 2024 Nov 7;14:1361871. doi: 10.3389/fonc.2024.1361871 (PMC11578966; doi:10.3389/fonc.2024.1361871)
Supplement: Supplementary file 2 [file Table1.xlsx]

## Sheet: Table1
Table1:125 DEGs between the two subtypes of NB samples
gene	logFC	AveExpr	t	P.Value	adj.P.Val	B	change
C1S	1.67658	7.24236	18.806	2.04326e-51	1.757e-47	106.299	up
CYBB	1.37972	8.68778	18.5269	2.06829e-50	7.4998e-47	104.005	up
CD53	1.54192	8.70882	18.4985	2.61651e-50	7.4998e-47	103.772	up
C1orf162	1.15276	7.83673	18.0484	1.10285e-48	2.37085e-45	100.063	up
LAIR1	1.00293	6.63677	17.8388	6.31478e-48	1.08602e-44	98.3329	up
HLA.DMA	1.24056	8.32864	17.7147	1.77536e-47	2.31951e-44	97.308	up
CTSS	1.31825	6.64174	17.7073	1.88819e-47	2.31951e-44	97.2469	up
C3	2.18522	7.41646	17.5036	1.03172e-46	1.10897e-43	95.5632	up
HLA.DRA	1.29231	10.1845	17.4347	1.83337e-46	1.75168e-43	94.9931	up
CD74	1.39099	9.97998	17.2648	7.56477e-46	6.50495e-43	93.5878	up
C1R	1.56268	7.26344	17.2306	1.0066e-45	7.86887e-43	93.3045	up
CTSH	1.31519	6.76762	17.1973	1.32892e-45	9.18523e-43	93.0291	up
DOCK2	1.23811	6.24144	17.192	1.38863e-45	9.18523e-43	92.9855	up
IFITM1	1.38181	8.42768	17.1574	1.85348e-45	1.13844e-42	92.6992	up
CSF1R	1.10056	6.74249	17.1254	2.42095e-45	1.38785e-42	92.4344	up
FGL2	1.27683	7.45502	17.1128	2.69048e-45	1.44597e-42	92.3297	up
LAPTM5	1.24555	9.57595	17.0724	3.76843e-45	1.90539e-42	91.9956	up
AOAH	1.47172	6.81662	17.0656	3.98848e-45	1.90539e-42	91.9393	up
LCP2	1.19733	7.3727	17.0556	4.3377e-45	1.96315e-42	91.8561	up
CTSC	1.06232	8.26573	16.8778	1.91414e-44	7.4817e-42	90.3841	up
EVI2B	1.70067	8.0734	16.8448	2.52123e-44	9.42611e-42	90.1109	up
CD4	1.05186	7.01821	16.7603	5.10578e-44	1.75619e-41	89.4112	up
NOTCH2	1.03831	6.58409	16.446	7.04945e-43	2.33147e-40	86.808	up
IRF8	1.29001	6.92716	16.2237	4.51456e-42	1.38645e-39	84.9666	up
FYB	1.59918	6.85821	16.0008	2.90473e-41	8.05735e-39	83.1205	up
HLA.E	1.01875	8.14103	15.9917	3.13374e-41	8.16576e-39	83.0453	up
HLA.B	1.0581	10.941	15.9237	5.52714e-41	1.31243e-38	82.4826	up
GPR65	1.08509	6.07367	15.9197	5.71411e-41	1.31243e-38	82.4496	up
HLA.DMB	1.13994	7.40138	15.8715	8.54325e-41	1.79179e-38	82.0507	up
ARHGDIB	1.21754	8.76531	15.7274	2.84281e-40	5.55576e-38	80.8586	up
FPR3	1.13539	6.81147	15.6884	3.9386e-40	7.36262e-38	80.5352	up
C3AR1	1.12527	6.48701	15.6484	5.49548e-40	1.00544e-37	80.2049	up
AHR	1.23535	7.65999	15.6283	6.49937e-40	1.16433e-37	80.0385	up
ALOX5AP	1.30392	6.75918	15.4355	3.24263e-39	5.46733e-37	78.4447	up
GIMAP4	1.15159	6.22389	15.4126	3.92432e-39	6.36702e-37	78.2555	up
CYBRD1	1.38522	8.05781	15.3659	5.79069e-39	9.22114e-37	77.8697	up
CASP1	1.02311	4.69584	15.141	3.76753e-38	5.78517e-36	76.0126	up
DAB2	1.33782	7.90335	15.1347	3.97084e-38	5.9904e-36	75.9605	up
DOCK8	1.19836	6.0327	15.0357	9.04919e-38	1.34162e-35	75.1437	up
EMP3	1.05922	6.9708	15.0218	1.01585e-37	1.48056e-35	75.0291	up
CD180	1.27375	5.64262	15.0008	1.20978e-37	1.67789e-35	74.8558	up
FCER1G	1.224	7.37952	14.9297	2.18447e-37	2.88989e-35	74.2699	up
CXCL12	1.17868	6.88	14.9255	2.26115e-37	2.946e-35	74.2356	up
HLA.DPA1	1.37497	10.1	14.9108	2.55634e-37	3.28089e-35	74.114	up
GLIPR1	1.40851	8.16972	14.7772	7.75226e-37	9.5231e-35	73.0139	up
C17orf87	1.10773	6.30002	14.4328	1.34669e-35	1.46585e-33	70.1832	up
C7	1.98266	7.49708	14.3503	2.66622e-35	2.83047e-33	69.506	up
ARHGEF6	1.04963	5.88053	14.3208	3.40412e-35	3.56736e-33	69.2638	up
CFH	1.55142	6.20465	14.3194	3.44332e-35	3.56736e-33	69.2524	up
CNN2	1.08457	7.32499	14.27	5.1769e-35	5.29954e-33	68.8481	up
GMFG	1.19555	7.29463	14.2451	6.36026e-35	6.35952e-33	68.644	up
IFI16	1.26813	7.4893	14.2367	6.81912e-35	6.73995e-33	68.5749	up
GIMAP2	1.21957	5.4898	14.2197	7.84764e-35	7.6684e-33	68.4357	up
DCN	1.82635	6.92612	14.1812	1.07888e-34	1.04239e-32	68.1201	up
CCND2	1.17377	6.87001	14.1255	1.70836e-34	1.61431e-32	67.6644	up
AMICA1	1.21368	5.17496	13.9816	5.59528e-34	5.11849e-32	66.4882	up
CD14	1.00413	7.89407	13.925	8.91753e-34	8.07177e-32	66.0261	up
CCL2	1.35481	8.7388	13.773	3.11475e-33	2.76121e-31	64.7862	up
HLA.DPB1	1.40392	9.86102	13.7699	3.19398e-33	2.80256e-31	64.7613	up
IL2RG	1.72792	6.89205	13.7452	3.91205e-33	3.36397e-31	64.5603	up
CD37	1.56321	7.53829	13.7115	5.16139e-33	4.39434e-31	64.2855	up
ARHGAP15	1.23351	6.38882	13.5987	1.30192e-32	1.07647e-30	63.3684	up
CYSLTR1	1.10159	5.69634	13.5042	2.82614e-32	2.31447e-30	62.6001	up
IL13RA1	1.0001	6.56782	13.3697	8.49172e-32	6.51967e-30	61.5095	up
IGJ	2.33659	6.45644	13.3311	1.16346e-31	8.69962e-30	61.1974	up
CCR1	1.18853	5.45992	13.2553	2.15942e-31	1.56041e-29	60.5845	up
ETS1	1.16212	6.98745	13.227	2.72084e-31	1.91774e-29	60.3554	up
ABI3BP	1.2403	6.38973	13.2211	2.85408e-31	1.9953e-29	60.308	up
EVI2A	1.09516	4.24886	13.1955	3.51644e-31	2.43854e-29	60.1012	up
IL1R1	1.20478	5.77166	13.1883	3.73104e-31	2.56666e-29	60.0425	up
ABCA6	1.06071	5.11165	13.1538	4.94217e-31	3.3624e-29	59.7638	up
GIMAP7	1.1594	6.28986	13.0877	8.46238e-31	5.59754e-29	59.2308	up
DENND2D	1.42388	6.92819	12.9787	2.05096e-30	1.30638e-28	58.3535	up
SEPP1	1.19602	8.13407	12.9593	2.4024e-30	1.51899e-28	58.1967	up
CD48	1.36775	7.3789	12.9027	3.80183e-30	2.35194e-28	57.7419	up
IGF1	1.24467	7.67741	12.8673	5.06355e-30	3.11011e-28	57.4579	up
BIRC3	1.35189	4.85933	12.8627	5.25805e-30	3.20666e-28	57.4205	up
GIMAP5	1.0265	6.91678	12.8398	6.32704e-30	3.81987e-28	57.2371	up
A2M	1.05807	8.65421	12.761	1.19678e-29	7.00074e-28	56.6055	up
FBLN5	1.51572	6.88882	12.7136	1.75672e-29	1.0004e-27	56.2252	up
LCP1	1.2138	8.5293	12.6358	3.2915e-29	1.81433e-27	55.603	up
EFEMP1	1.6434	7.34531	12.4322	1.69457e-28	8.5214e-27	53.9795	up
CX3CR1	1.3303	5.4001	12.422	1.83861e-28	9.192e-27	53.8986	up
GPNMB	1.14283	9.05719	12.3538	3.1777e-28	1.56143e-26	53.3566	up
CTSK	1.13969	7.68727	12.2595	6.76623e-28	3.23238e-26	52.6079	up
ALDH1A1	1.1073	6.01815	12.247	7.4752e-28	3.55134e-26	52.5092	up
GAPT	1.24254	5.0136	11.9288	9.43208e-27	4.05532e-25	49.9981	up
CD96	1.34323	6.06541	11.8886	1.2972e-26	5.52207e-25	49.6825	up
LEF1	1.40483	6.76144	11.8435	1.85513e-26	7.7438e-25	49.3283	up
GBP1	1.00611	6.23863	11.8262	2.12756e-26	8.75352e-25	49.1926	up
CD2	1.05898	5.51666	11.8059	2.49764e-26	1.02273e-24	49.0338	up
IFI30	1.06433	8.75731	11.7732	3.23375e-26	1.31165e-24	48.778	up
GZMK	1.34785	5.32561	11.6736	7.10121e-26	2.7756e-24	47.999	up
CD163	1.00849	5.7287	11.5151	2.46929e-25	9.15233e-24	46.7651	up
GPR174	1.9577	6.16767	11.5081	2.60754e-25	9.62327e-24	46.7112	up
ANXA1	1.13136	9.24386	11.4902	3.00106e-25	1.09813e-23	46.572	up
ISLR	1.25112	7.10938	11.2641	1.7564e-24	6.1147e-23	44.823	up
CD3E	1.54041	6.08392	11.0841	7.10332e-24	2.38599e-22	43.4401	up
IFI44L	1.59273	7.13711	10.9054	2.82118e-23	9.12005e-22	42.0754	up
CCDC80	1.42794	6.86038	10.8149	5.65376e-23	1.76788e-21	41.3876	up
KLRK1	1.10046	5.3092	10.7097	1.26449e-22	3.89726e-21	40.5913	up
CD52	1.34318	8.01295	10.6602	1.84471e-22	5.62505e-21	40.2177	up
COL14A1	1.02643	5.82387	10.6308	2.30776e-22	7.0061e-21	39.9962	up
CD3G	1.6362	6.11116	10.5505	4.24924e-22	1.23443e-20	39.3925	up
CD69	1.22926	4.96402	10.5078	5.87646e-22	1.69002e-20	39.0718	up
FCGR2A	1.15179	8.06391	10.4968	6.38641e-22	1.83056e-20	38.9895	up
F13A1	1.48698	6.42002	10.4582	8.55404e-22	2.4276e-20	38.7005	up
IL7R	1.80734	6.28772	10.4376	9.99884e-22	2.80065e-20	38.5462	up
ITK	1.17787	5.66328	10.2395	4.4432e-21	1.18288e-19	37.0716	up
GPR171	1.01366	4.23739	10.0137	2.39434e-20	6.00261e-19	35.4068	up
IFIT3	1.0283	6.02368	9.93244	4.37378e-20	1.06243e-18	34.8114	up
CD3D	1.37064	6.10191	9.74098	1.79138e-19	4.14089e-18	33.4184	up
CCL21	1.80232	7.71575	9.72441	2.02267e-19	4.63812e-18	33.2985	up
APOD	1.61712	6.82137	9.54266	7.61203e-19	1.66554e-17	31.9896	up
CCL19	1.69699	7.71319	9.53518	8.03679e-19	1.74958e-17	31.936	up
CXCL10	1.49669	6.07336	8.95863	4.94652e-17	9.16706e-16	27.8704	up
FAIM3	1.22534	6.53548	8.8901	8.0002e-17	1.46059e-15	27.3963	up
CXCL13	1.0314	3.85403	8.40201	2.31742e-15	3.704e-14	24.0791	up
CCR7	1.28839	6.83687	8.32163	3.99302e-15	6.30017e-14	23.5433	up
CCL18	1.20547	7.49842	6.97256	2.28105e-11	2.58429e-10	15.0465	up
CXCL9	1.19106	5.53407	6.85581	4.60359e-11	5.12112e-10	14.359	up
LOC100510059	1.55265	7.20687	6.84874	4.80237e-11	5.33535e-10	14.3177	up
CXCL11	1.1502	5.98829	6.70175	1.14868e-10	1.23778e-09	13.4645	up
KCNH5	-1.05213	5.18171	-6.02049	5.50205e-09	5.08186e-08	9.68898	down
GAL	-1.15665	7.43399	-5.44377	1.1495e-07	9.18636e-07	6.73766	down
