# Supplementary material for: Exploring the role of neutrophil extracellular traps in neuroblastoma: identification of molecular subtypes and prognostic implications
Source: Front Oncol. 2024 Nov 7;14:1361871. doi: 10.3389/fonc.2024.1361871 (PMC11578966; doi:10.3389/fonc.2024.1361871)
Supplement: Supplementary file 3 [file Table2.xlsx]

## Sheet: Table2
Table2 KEGG analyses of the DEGs
ID	Description	GeneRatio	BgRatio	pvalue	p.adjust	qvalue	geneID	Count
hsa04061	Viral protein interaction with cytokine and cytokine receptor	14/72	100/8385	7.83e-14	7.83e-14	8.9e-12	CSF1R/CXCL12/CCL2/IL2RG/CCR1/CX3CR1/CCL21/CCL19/CXCL10/CXCL13/CCR7/CCL18/CXCL9/CXCL11	14
hsa04060	Cytokine-cytokine receptor interaction	18/72	295/8385	3.03e-11	3.03e-11	1.72e-09	CSF1R/CD4/CXCL12/CCL2/IL2RG/IL13RA1/CCR1/IL1R1/CX3CR1/IL7R/CCL21/CCL19/CXCL10/CXCL13/CCR7/CCL18/CXCL9/CXCL11	18
hsa04062	Chemokine signaling pathway	14/72	192/8385	6.33e-10	6.33e-10	2.4e-08	DOCK2/CXCL12/CCL2/CCR1/CX3CR1/ITK/CCL21/CCL19/CXCL10/CXCL13/CCR7/CCL18/CXCL9/CXCL11	14
hsa04640	Hematopoietic cell lineage	10/72	99/8385	9.71e-09	9.71e-09	2.76e-07	CSF1R/CD4/CD14/CD37/IL1R1/CD2/CD3E/CD3G/IL7R/CD3D	10
hsa04610	Complement and coagulation cascades	8/72	86/8385	6.18e-07	6.18e-07	1.4e-05	C1S/C3/C1R/C3AR1/C7/CFH/A2M/F13A1	8
hsa05171	Coronavirus disease - COVID-19	11/72	232/8385	3.92e-06	3.92e-06	7.43e-05	C1S/CYBB/C3/C1R/C3AR1/CASP1/C7/CCL2/FCGR2A/F13A1/CXCL10	11
hsa05340	Primary immunodeficiency	5/72	38/8385	1.63e-05	1.63e-05	0.000235986	CD4/IL2RG/CD3E/IL7R/CD3D	5
hsa05150	Staphylococcus aureus infection	7/72	96/8385	1.66e-05	1.66e-05	0.000235986	C1S/C3/C1R/FPR3/C3AR1/CFH/FCGR2A	7
hsa04659	Th17 cell differentiation	7/72	108/8385	3.58e-05	3.58e-05	0.000452238	CD4/AHR/IL2RG/IL1R1/CD3E/CD3G/CD3D	7
hsa05133	Pertussis	6/72	76/8385	4.41e-05	4.41e-05	0.000501909	C1S/C3/C1R/IRF8/CASP1/CD14	6
hsa04658	Th1 and Th2 cell differentiation	6/72	92/8385	0.000129261	0.000129261	0.0013359	CD4/NOTCH2/IL2RG/CD3E/CD3G/CD3D	6
hsa04064	NF-kappa B signaling pathway	6/72	104/8385	0.000253677	0.000253677	0.00221839	CXCL12/CD14/IL1R1/BIRC3/CCL21/CCL19	6
hsa04660	T cell receptor signaling pathway	6/72	104/8385	0.000253677	0.000253677	0.00221839	LCP2/CD4/CD3E/CD3G/ITK/CD3D	6
hsa05166	Human T-cell leukemia virus 1 infection	8/72	222/8385	0.000592586	0.000592586	0.00481197	CD4/CCND2/IL2RG/ETS1/IL1R1/CD3E/CD3G/CD3D	8
hsa05142	Chagas disease	5/72	102/8385	0.00177174	0.00177174	0.0129097	C3/CCL2/CD3E/CD3G/CD3D	5
hsa04145	Phagosome	6/72	152/8385	0.00187594	0.00187594	0.0129097	CYBB/CTSS/C3/C1R/CD14/FCGR2A	6
hsa04620	Toll-like receptor signaling pathway	5/72	104/8385	0.00193048	0.00193048	0.0129097	CD14/CTSK/CXCL10/CXCL9/CXCL11	5
hsa05152	Tuberculosis	6/72	180/8385	0.00435506	0.00435506	0.0264344	CTSS/C3/CD74/FCER1G/CD14/FCGR2A	6
hsa04612	Antigen processing and presentation	4/72	78/8385	0.00441797	0.00441797	0.0264344	CTSS/CD74/CD4/IFI30	4
hsa04380	Osteoclast differentiation	5/72	128/8385	0.00473973	0.00473973	0.0269416	CSF1R/LCP2/IL1R1/CTSK/FCGR2A	5
hsa04621	NOD-like receptor signaling pathway	6/72	186/8385	0.00510698	0.00510698	0.0276468	CYBB/CASP1/IFI16/CCL2/BIRC3/GBP1	6
hsa04142	Lysosome	5/72	132/8385	0.00539729	0.00539729	0.0278903	CTSS/CTSH/LAPTM5/CTSC/CTSK	5
hsa04210	Apoptosis	5/72	136/8385	0.00611711	0.00611711	0.0286809	CTSS/CTSH/CTSC/BIRC3/CTSK	5
hsa05322	Systemic lupus erythematosus	5/72	136/8385	0.00611711	0.00611711	0.0286809	C1S/C3/C1R/C7/FCGR2A	5
hsa05135	Yersinia infection	5/72	137/8385	0.00630714	0.00630714	0.0286809	LCP2/CD4/CASP1/CCL2/FCGR2A	5
hsa05162	Measles	5/72	139/8385	0.00669963	0.00669963	0.0292939	CCND2/IL2RG/CD3E/CD3G/CD3D	5
hsa05235	PD-L1 expression and PD-1 checkpoint pathway in cancer	4/72	89/8385	0.00704725	0.00704725	0.0296726	CD4/CD3E/CD3G/CD3D	4
hsa05134	Legionellosis	3/72	57/8385	0.0127542	0.0127542	0.0517838	C3/CASP1/CD14	3
hsa05221	Acute myeloid leukemia	3/72	67/8385	0.0196517	0.0196517	0.0770374	CSF1R/CD14/LEF1	3
hsa04664	Fc epsilon RI signaling pathway	3/72	68/8385	0.0204345	0.0204345	0.0774361	LCP2/ALOX5AP/FCER1G	3
hsa04613	Neutrophil extracellular trap formation	5/72	190/8385	0.0233365	0.0233365	0.0855804	CYBB/C3/FPR3/CASP1/FCGR2A	5
hsa05202	Transcriptional misregulation in cancer	5/72	193/8385	0.0247689	0.0247689	0.0879949	CSF1R/CCND2/CD14/IGF1/BIRC3	5
hsa04650	Natural killer cell mediated cytotoxicity	4/72	132/8385	0.0265152	0.0265152	0.0913443	LCP2/FCER1G/CD48/KLRK1	4
hsa05140	Leishmaniasis	3/72	77/8385	0.0282471	0.0282471	0.0944485	CYBB/C3/FCGR2A	3
hsa05169	Epstein-Barr virus infection	5/72	202/8385	0.0294034	0.0294034	0.0955058	CCND2/CD3E/CD3G/CD3D/CXCL10	5
hsa04936	Alcoholic liver disease	4/72	142/8385	0.03344	0.03344	0.1056	C3/C3AR1/CD14/LEF1	4
hsa05323	Rheumatoid arthritis	3/72	93/8385	0.045511	0.045511	0.139835	CXCL12/CCL2/CTSK	3
hsa04630	JAK-STAT signaling pathway	4/72	166/8385	0.0540168	0.0540168	0.161602	CCND2/IL2RG/IL13RA1/IL7R	4
hsa05144	Malaria	2/72	50/8385	0.0684101	0.0684101	0.199414	CCL2/KLRK1	2
hsa04668	TNF signaling pathway	3/72	114/8385	0.0743953	0.0743953	0.206282	CCL2/BIRC3/CXCL10	3
hsa04670	Leukocyte transendothelial migration	3/72	114/8385	0.0743953	0.0743953	0.206282	CYBB/CXCL12/ITK	3
hsa04611	Platelet activation	3/72	124/8385	0.0904201	0.0904201	0.244746	LCP2/FCER1G/FCGR2A	3
hsa04068	FoxO signaling pathway	3/72	131/8385	0.102427	0.102427	0.270797	CCND2/IGF1/IL7R	3
hsa05170	Human immunodeficiency virus 1 infection	4/72	212/8385	0.108683	0.108683	0.280807	CD4/CD3E/CD3G/CD3D	4
hsa05417	Lipid and atherosclerosis	4/72	215/8385	0.112893	0.112893	0.285204	CYBB/CASP1/CD14/CCL2	4
hsa05163	Human cytomegalovirus infection	4/72	225/8385	0.127445	0.127445	0.31278	CXCL12/CCL2/CCR1/IL1R1	4
hsa04115	p53 signaling pathway	2/72	73/8385	0.129707	0.129707	0.31278	CCND2/IGF1	2
hsa05224	Breast cancer	3/72	147/8385	0.132063	0.132063	0.31278	NOTCH2/IGF1/LEF1	3
hsa04623	Cytosolic DNA-sensing pathway	2/72	75/8385	0.135511	0.135511	0.314398	CASP1/CXCL10	2
hsa04390	Hippo signaling pathway	3/72	157/8385	0.151952	0.151952	0.345491	CCND2/BIRC3/LEF1	3
hsa04217	Necroptosis	3/72	159/8385	0.156041	0.156041	0.347832	CYBB/CASP1/BIRC3	3
hsa05131	Shigellosis	4/72	247/8385	0.162038	0.162038	0.354253	C3/CASP1/CD14/IL1R1	4
hsa05132	Salmonella infection	4/72	249/8385	0.165344	0.165344	0.35466	CASP1/CD14/BIRC3/LEF1	4
hsa05164	Influenza A	3/72	171/8385	0.181273	0.181273	0.381627	CASP1/CCL2/CXCL10	3
hsa04151	PI3K-Akt signaling pathway	5/72	354/8385	0.187119	0.187119	0.385184	CSF1R/CCND2/IL2RG/IGF1/IL7R	5
hsa04657	IL-17 signaling pathway	2/72	94/8385	0.193063	0.193063	0.385184	CCL2/CXCL10	2
hsa05215	Prostate cancer	2/72	97/8385	0.202444	0.202444	0.385184	IGF1/LEF1	2
hsa01522	Endocrine resistance	2/72	98/8385	0.205583	0.205583	0.385184	NOTCH2/IGF1	2
hsa04350	TGF-beta signaling pathway	2/72	98/8385	0.205583	0.205583	0.385184	EMP3/DCN	2
hsa04750	Inflammatory mediator regulation of TRP channels	2/72	98/8385	0.205583	0.205583	0.385184	IL1R1/IGF1	2
hsa04080	Neuroactive ligand-receptor interaction	5/72	367/8385	0.20668	0.20668	0.385184	C3/FPR3/C3AR1/CYSLTR1/GAL	5
hsa04933	AGE-RAGE signaling pathway in diabetic complications	2/72	100/8385	0.211878	0.211878	0.388502	CYBB/CCL2	2
hsa05146	Amoebiasis	2/72	102/8385	0.218192	0.218192	0.39373	CD14/IL1R1	2
hsa04625	C-type lectin receptor signaling pathway	2/72	104/8385	0.224523	0.224523	0.397975	CASP1/FCER1G	2
hsa05167	Kaposi sarcoma-associated herpesvirus infection	3/72	194/8385	0.232329	0.232329	0.397975	C3/CCR1/LEF1	3
hsa05310	Asthma	1/72	31/8385	0.234955	0.234955	0.397975	FCER1G	1
hsa05130	Pathogenic Escherichia coli infection	3/72	197/8385	0.239189	0.239189	0.397975	CASP1/IL1R1/FCGR2A	3
hsa04066	HIF-1 signaling pathway	2/72	109/8385	0.240412	0.240412	0.397975	CYBB/IGF1	2
hsa04215	Apoptosis - multiple species	1/72	32/8385	0.241549	0.241549	0.397975	BIRC3	1
hsa04510	Focal adhesion	3/72	203/8385	0.253013	0.253013	0.410909	CCND2/IGF1/BIRC3	3
hsa04010	MAPK signaling pathway	4/72	302/8385	0.260432	0.260432	0.417	CSF1R/CD14/IL1R1/IGF1	4
hsa04015	Rap1 signaling pathway	3/72	210/8385	0.269291	0.269291	0.420456	CSF1R/LCP2/IGF1	3
hsa04960	Aldosterone-regulated sodium reabsorption	1/72	37/8385	0.273685	0.273685	0.420456	IGF1	1
hsa05216	Thyroid cancer	1/72	37/8385	0.273685	0.273685	0.420456	LEF1	1
hsa04216	Ferroptosis	1/72	41/8385	0.298425	0.298425	0.452349	CYBB	1
hsa04810	Regulation of actin cytoskeleton	3/72	229/8385	0.314003	0.314003	0.467186	CXCL12/C7/ARHGEF6	3
hsa04962	Vasopressin-regulated water reabsorption	1/72	44/8385	0.316432	0.316432	0.467186	ARHGDIB	1
hsa02010	ABC transporters	1/72	45/8385	0.322333	0.322333	0.469797	ABCA6	1
hsa04014	Ras signaling pathway	3/72	236/8385	0.330571	0.330571	0.475705	CSF1R/ETS1/IGF1	3
hsa05418	Fluid shear stress and atherosclerosis	2/72	139/8385	0.335902	0.335902	0.477334	CCL2/IL1R1	2
hsa04672	Intestinal immune network for IgA production	1/72	49/8385	0.345437	0.345437	0.484824	CXCL12	1
hsa04913	Ovarian steroidogenesis	1/72	51/8385	0.356696	0.356696	0.494521	IGF1	1
hsa04340	Hedgehog signaling pathway	1/72	56/8385	0.384015	0.384015	0.511634	CCND2	1
hsa04934	Cushing syndrome	2/72	155/8385	0.385662	0.385662	0.511634	AHR/LEF1	2
hsa04218	Cellular senescence	2/72	156/8385	0.388724	0.388724	0.511634	CCND2/ETS1	2
hsa04514	Cell adhesion molecules	2/72	157/8385	0.391779	0.391779	0.511634	CD4/CD2	2
hsa05213	Endometrial cancer	1/72	58/8385	0.394619	0.394619	0.511634	LEF1	1
hsa04330	Notch signaling pathway	1/72	59/8385	0.399854	0.399854	0.511634	NOTCH2	1
hsa04730	Long-term depression	1/72	60/8385	0.405044	0.405044	0.511634	IGF1	1
hsa04978	Mineral absorption	1/72	60/8385	0.405044	0.405044	0.511634	CYBRD1	1
hsa04213	Longevity regulating pathway - multiple species	1/72	62/8385	0.415291	0.415291	0.513839	IGF1	1
hsa03250	Viral life cycle - HIV-1	1/72	63/8385	0.420349	0.420349	0.513839	CD4	1
hsa05217	Basal cell carcinoma	1/72	63/8385	0.420349	0.420349	0.513839	LEF1	1
hsa05321	Inflammatory bowel disease	1/72	65/8385	0.430336	0.430336	0.515598	IL2RG	1
hsa04310	Wnt signaling pathway	2/72	170/8385	0.430858	0.430858	0.515598	CCND2/LEF1	2
hsa00830	Retinol metabolism	1/72	68/8385	0.445	0.445	0.526974	ALDH1A1	1
hsa05211	Renal cell carcinoma	1/72	69/8385	0.449804	0.449804	0.527172	ETS1	1
hsa04917	Prolactin signaling pathway	1/72	70/8385	0.454568	0.454568	0.527319	CCND2	1
hsa04622	RIG-I-like receptor signaling pathway	1/72	71/8385	0.459291	0.459291	0.527416	CXCL10	1
hsa05218	Melanoma	1/72	72/8385	0.463974	0.463974	0.527465	IGF1	1
hsa01524	Platinum drug resistance	1/72	73/8385	0.468616	0.468616	0.527468	BIRC3	1
hsa05214	Glioma	1/72	75/8385	0.477783	0.477783	0.532122	IGF1	1
hsa05212	Pancreatic cancer	1/72	76/8385	0.482307	0.482307	0.532122	ARHGEF6	1
hsa05412	Arrhythmogenic right ventricular cardiomyopathy	1/72	77/8385	0.486793	0.486793	0.532122	LEF1	1
hsa01521	EGFR tyrosine kinase inhibitor resistance	1/72	79/8385	0.495651	0.495651	0.536644	IGF1	1
hsa04662	B cell receptor signaling pathway	1/72	84/8385	0.51714	0.51714	0.551802	IFITM1	1
hsa05210	Colorectal cancer	1/72	86/8385	0.52548	0.52548	0.551802	LEF1	1
hsa05203	Viral carcinogenesis	2/72	204/8385	0.526418	0.526418	0.551802	C3/CCND2	2
hsa05205	Proteoglycans in cancer	2/72	205/8385	0.529066	0.529066	0.551802	DCN/IGF1	2
hsa04211	Longevity regulating pathway	1/72	89/8385	0.537725	0.537725	0.552035	IGF1	1
hsa05410	Hypertrophic cardiomyopathy	1/72	90/8385	0.541737	0.541737	0.552035	IGF1	1
hsa05207	Chemical carcinogenesis - receptor activation	2/72	212/8385	0.547326	0.547326	0.552035	NOTCH2/AHR	2
hsa05222	Small cell lung cancer	1/72	92/8385	0.549658	0.549658	0.552035	BIRC3	1
hsa04520	Adherens junction	1/72	93/8385	0.553568	0.553568	0.552035	LEF1	1
hsa05414	Dilated cardiomyopathy	1/72	96/8385	0.565098	0.565098	0.557519	IGF1	1
hsa04666	Fc gamma R-mediated phagocytosis	1/72	97/8385	0.568876	0.568876	0.557519	FCGR2A	1
hsa04916	Melanogenesis	1/72	101/8385	0.583666	0.583666	0.564477	LEF1	1
hsa04914	Progesterone-mediated oocyte maturation	1/72	102/8385	0.587284	0.587284	0.564477	IGF1	1
hsa04974	Protein digestion and absorption	1/72	103/8385	0.590872	0.590872	0.564477	COL14A1	1
hsa05145	Toxoplasmosis	1/72	112/8385	0.621806	0.621806	0.586856	BIRC3	1
hsa04144	Endocytosis	2/72	251/8385	0.640005	0.640005	0.586856	DAB2/IL2RG	2
hsa04722	Neurotrophin signaling pathway	1/72	119/8385	0.644261	0.644261	0.586856	ARHGDIB	1
hsa04935	Growth hormone synthesis, secretion and action	1/72	120/8385	0.64736	0.64736	0.586856	IGF1	1
hsa04071	Sphingolipid signaling pathway	1/72	121/8385	0.650432	0.650432	0.586856	FCER1G	1
hsa04152	AMPK signaling pathway	1/72	121/8385	0.650432	0.650432	0.586856	IGF1	1
hsa04919	Thyroid hormone signaling pathway	1/72	121/8385	0.650432	0.650432	0.586856	NOTCH2	1
hsa04114	Oocyte meiosis	1/72	131/8385	0.679737	0.679737	0.608467	IGF1	1
hsa05020	Prion disease	2/72	273/8385	0.685491	0.685491	0.608825	CYBB/C7	2
hsa04120	Ubiquitin mediated proteolysis	1/72	142/8385	0.709178	0.709178	0.622393	BIRC3	1
hsa04550	Signaling pathways regulating pluripotency of stem cells	1/72	143/8385	0.711718	0.711718	0.622393	IGF1	1
hsa04072	Phospholipase D signaling pathway	1/72	148/8385	0.724095	0.724095	0.6257	FCER1G	1
hsa05226	Gastric cancer	1/72	149/8385	0.726507	0.726507	0.6257	LEF1	1
hsa04150	mTOR signaling pathway	1/72	156/8385	0.742816	0.742816	0.627424	IGF1	1
hsa04110	Cell cycle	1/72	157/8385	0.745067	0.745067	0.627424	CCND2	1
hsa05160	Hepatitis C	1/72	157/8385	0.745067	0.745067	0.627424	CXCL10	1
hsa05206	MicroRNAs in cancer	2/72	310/8385	0.751453	0.751453	0.628149	NOTCH2/CCND2	2
hsa05225	Hepatocellular carcinoma	1/72	168/8385	0.768573	0.768573	0.637771	LEF1	1
hsa05165	Human papillomavirus infection	2/72	331/8385	0.783424	0.783424	0.645384	NOTCH2/CCND2	2
hsa04360	Axon guidance	1/72	182/8385	0.795421	0.795421	0.650553	CXCL12	1
hsa05415	Diabetic cardiomyopathy	1/72	203/8385	0.830036	0.830036	0.674014	CYBB	1
hsa05208	Chemical carcinogenesis - reactive oxygen species	1/72	223/8385	0.857605	0.857605	0.691462	AHR	1
hsa04020	Calcium signaling pathway	1/72	240/8385	0.877534	0.877534	0.702548	CYSLTR1	1
hsa05014	Amyotrophic lateral sclerosis	1/72	364/8385	0.959618	0.959618	0.762859	CASP1	1
hsa05010	Alzheimer disease	1/72	384/8385	0.966289	0.966289	0.762859	CYBB	1
hsa05022	Pathways of neurodegeneration - multiple diseases	1/72	476/8385	0.985394	0.985394	0.772578	CYBB	1
