# Supplementary material for: Exploring the role of neutrophil extracellular traps in neuroblastoma: identification of molecular subtypes and prognostic implications
Source: Front Oncol. 2024 Nov 7;14:1361871. doi: 10.3389/fonc.2024.1361871 (PMC11578966; doi:10.3389/fonc.2024.1361871)
Supplement: Supplementary file 4 [file Table3.xlsx]

## Sheet: Sheet1
Table3 GO analyses of the DEGs
ONTOLOGY	ID	Description	GeneRatio	BgRatio	pvalue	p.adjust	qvalue	geneID	Count
BP	GO:0097529	myeloid leukocyte migration	19/104	242/18903	6.14304e-17	1.35208e-13	9.89353e-14	CD74/CSF1R/C3AR1/FCER1G/CXCL12/CNN2/CCL2/CCR1/IL1R1/CX3CR1/ANXA1/CCL21/CCL19/CXCL10/CXCL13/CCR7/CCL18/CXCL9/CXCL11	19
BP	GO:0019221	cytokine-mediated signaling pathway	24/104	496/18903	2.17059e-16	2.12613e-13	1.55575e-13	CD74/IFITM1/CSF1R/LAPTM5/CD4/CASP1/FCER1G/CXCL12/CCL2/IL2RG/IL13RA1/CCR1/IL1R1/BIRC3/CX3CR1/IL7R/CCL21/CCL19/CXCL10/CXCL13/CCR7/CCL18/CXCL9/CXCL11	24
BP	GO:0050900	leukocyte migration	22/104	398/18903	2.89796e-16	2.12613e-13	1.55575e-13	CD74/CSF1R/C3AR1/DOCK8/FCER1G/CXCL12/CNN2/CCL2/CCR1/IL1R1/CX3CR1/ANXA1/KLRK1/CCL21/APOD/CCL19/CXCL10/CXCL13/CCR7/CCL18/CXCL9/CXCL11	22
BP	GO:0002685	regulation of leukocyte migration	18/104	231/18903	4.97013e-16	2.73481e-13	2.00113e-13	CD74/CSF1R/C3AR1/DOCK8/CXCL12/CNN2/CCL2/CCR1/IL1R1/CX3CR1/ANXA1/KLRK1/CCL21/APOD/CCL19/CXCL10/CXCL13/CCR7	18
BP	GO:0030595	leukocyte chemotaxis	18/104	240/18903	9.76044e-16	4.29654e-13	3.14389e-13	CD74/CSF1R/C3AR1/FCER1G/CXCL12/CCL2/CCR1/CX3CR1/ANXA1/KLRK1/CCL21/CCL19/CXCL10/CXCL13/CCR7/CCL18/CXCL9/CXCL11	18
BP	GO:0071674	mononuclear cell migration	17/104	206/18903	1.32417e-15	4.85749e-13	3.55434e-13	CSF1R/C3AR1/DOCK8/CXCL12/CCL2/CCR1/CX3CR1/ANXA1/KLRK1/CCL21/APOD/CCL19/CXCL10/CXCL13/CCR7/CCL18/CXCL11	17
BP	GO:1990868	response to chemokine	13/104	98/18903	7.1337e-15	1.96266e-12	1.43613e-12	DOCK8/CXCL12/CCL2/CCR1/CX3CR1/CCL21/CCL19/CXCL10/CXCL13/CCR7/CCL18/CXCL9/CXCL11	13
BP	GO:1990869	cellular response to chemokine	13/104	98/18903	7.1337e-15	1.96266e-12	1.43613e-12	DOCK8/CXCL12/CCL2/CCR1/CX3CR1/CCL21/CCL19/CXCL10/CXCL13/CCR7/CCL18/CXCL9/CXCL11	13
BP	GO:0097530	granulocyte migration	15/104	158/18903	8.69885e-15	2.12735e-12	1.55664e-12	CD74/CSF1R/C3AR1/FCER1G/CCL2/IL1R1/ANXA1/CCL21/CCL19/CXCL10/CXCL13/CCR7/CCL18/CXCL9/CXCL11	15
BP	GO:0060326	cell chemotaxis	19/104	319/18903	1.00163e-14	2.20459e-12	1.61316e-12	CD74/CSF1R/C3AR1/FCER1G/CXCL12/CCL2/CCR1/CX3CR1/LEF1/ANXA1/KLRK1/CCL21/CCL19/CXCL10/CXCL13/CCR7/CCL18/CXCL9/CXCL11	19
BP	GO:0071621	granulocyte chemotaxis	14/104	130/18903	1.21982e-14	2.44075e-12	1.78596e-12	CD74/CSF1R/C3AR1/FCER1G/CCL2/ANXA1/CCL21/CCL19/CXCL10/CXCL13/CCR7/CCL18/CXCL9/CXCL11	14
BP	GO:0070098	chemokine-mediated signaling pathway	12/104	90/18903	7.69153e-14	1.41075e-11	1.03228e-11	CXCL12/CCL2/CCR1/CX3CR1/CCL21/CCL19/CXCL10/CXCL13/CCR7/CCL18/CXCL9/CXCL11	12
BP	GO:0007159	leukocyte cell-cell adhesion	20/104	414/18903	9.66566e-14	1.63647e-11	1.19745e-11	CD74/FGL2/LAPTM5/CD4/DOCK8/CXCL12/CCL2/IL2RG/ETS1/IGF1/CX3CR1/GPNMB/LEF1/ANXA1/CD3E/KLRK1/IL7R/CCL21/CCL19/CCR7	20
BP	GO:1903131	mononuclear cell differentiation	21/104	473/18903	1.12009e-13	1.76094e-11	1.28852e-11	CD74/DOCK2/CSF1R/FGL2/CD4/NOTCH2/IRF8/FCER1G/IFI16/IL2RG/CTSK/LEF1/CD2/ANXA1/CD3E/CD3G/IL7R/ITK/CD3D/CCL19/CCR7	21
BP	GO:0071675	regulation of mononuclear cell migration	13/104	123/18903	1.45706e-13	2.13799e-11	1.56442e-11	CSF1R/C3AR1/DOCK8/CXCL12/CCL2/CCR1/CX3CR1/KLRK1/CCL21/APOD/CXCL10/CXCL13/CCR7	13
BP	GO:1903037	regulation of leukocyte cell-cell adhesion	19/104	377/18903	2.0276e-13	2.78922e-11	2.04094e-11	CD74/FGL2/LAPTM5/CD4/DOCK8/CXCL12/CCL2/IL2RG/ETS1/IGF1/GPNMB/LEF1/ANXA1/CD3E/KLRK1/IL7R/CCL21/CCL19/CCR7	19
BP	GO:0002688	regulation of leukocyte chemotaxis	13/104	127/18903	2.2164e-13	2.86959e-11	2.09975e-11	CD74/CSF1R/C3AR1/CXCL12/CCL2/CCR1/CX3CR1/KLRK1/CCL21/CCL19/CXCL10/CXCL13/CCR7	13
BP	GO:1990266	neutrophil migration	13/104	130/18903	3.0074e-13	3.67738e-11	2.69083e-11	CD74/C3AR1/FCER1G/CCL2/IL1R1/CCL21/CCL19/CXCL10/CXCL13/CCR7/CCL18/CXCL9/CXCL11	13
BP	GO:0002253	activation of immune response	19/104	397/18903	5.08171e-13	5.88676e-11	4.30748e-11	C1S/C3/C1R/LAPTM5/LCP2/FPR3/C3AR1/FCER1G/C7/CFH/IFI16/A2M/GBP1/CD3E/KLRK1/CD3G/ITK/CD3D/CCR7	19
BP	GO:0030593	neutrophil chemotaxis	12/104	106/18903	5.74959e-13	6.32743e-11	4.62994e-11	CD74/C3AR1/FCER1G/CCL2/CCL21/CCL19/CXCL10/CXCL13/CCR7/CCL18/CXCL9/CXCL11	12
BP	GO:0032103	positive regulation of response to external stimulus	20/104	464/18903	8.01609e-13	8.40163e-11	6.14768e-11	C3/CD74/CSF1R/CTSC/C3AR1/ALOX5AP/CASP1/CD180/CXCL12/IFI16/CD14/CCR1/ETS1/CX3CR1/KLRK1/CCL21/CCL19/CXCL10/CXCL13/CCR7	20
BP	GO:0002687	positive regulation of leukocyte migration	13/104	148/18903	1.61774e-12	1.61848e-10	1.18428e-10	CD74/CSF1R/C3AR1/DOCK8/CXCL12/CCR1/IL1R1/CX3CR1/CCL21/CCL19/CXCL10/CXCL13/CCR7	13
BP	GO:0045785	positive regulation of cell adhesion	20/104	484/18903	1.73985e-12	1.66496e-10	1.21829e-10	CD74/CD4/DAB2/DOCK8/CXCL12/CCL2/IL2RG/ETS1/ABI3BP/IGF1/LEF1/ANXA1/CD3E/CCDC80/KLRK1/IL7R/CCL21/CCL19/CXCL13/CCR7	20
BP	GO:0001819	positive regulation of cytokine production	20/104	486/18903	1.87626e-12	1.72069e-10	1.25907e-10	CYBB/C3/CD74/CSF1R/LAPTM5/CD4/IRF8/C3AR1/CASP1/FCER1G/IFI16/CD14/IL1R1/CD2/ANXA1/CD3E/KLRK1/ITK/CCL19/CCR7	20
BP	GO:0022407	regulation of cell-cell adhesion	20/104	490/18903	2.17971e-12	1.87437e-10	1.37152e-10	CD74/FGL2/LAPTM5/CD4/DOCK8/CXCL12/CCL2/IL2RG/ETS1/IGF1/GPNMB/LEF1/ANXA1/CD3E/KLRK1/IL7R/CCL21/CCL19/CXCL13/CCR7	20
BP	GO:0050863	regulation of T cell activation	18/104	376/18903	2.21415e-12	1.87437e-10	1.37152e-10	CD74/FGL2/LAPTM5/CD4/DOCK8/CCL2/IL2RG/IGF1/GPNMB/LEF1/CD2/ANXA1/CD3E/KLRK1/IL7R/CCL21/CCL19/CCR7	18
BP	GO:0072676	lymphocyte migration	12/104	124/18903	3.83558e-12	3.12671e-10	2.28789e-10	DOCK8/CXCL12/CCL2/KLRK1/CCL21/APOD/CCL19/CXCL10/CXCL13/CCR7/CCL18/CXCL11	12
BP	GO:0002683	negative regulation of immune system process	19/104	449/18903	4.42266e-12	3.47653e-10	2.54386e-10	CD74/FGL2/LAPTM5/AHR/CXCL12/CNN2/IFI16/CCL2/A2M/CX3CR1/GPNMB/CD96/GBP1/ANXA1/KLRK1/IL7R/CCL21/APOD/GAL	19
BP	GO:0002690	positive regulation of leukocyte chemotaxis	11/104	97/18903	5.46538e-12	4.14803e-10	3.03522e-10	CD74/CSF1R/C3AR1/CXCL12/CCR1/CX3CR1/CCL21/CCL19/CXCL10/CXCL13/CCR7	11
BP	GO:0030217	T cell differentiation	16/104	296/18903	6.70829e-12	4.92165e-10	3.60129e-10	CD74/DOCK2/FGL2/CD4/FCER1G/IL2RG/LEF1/CD2/ANXA1/CD3E/CD3G/IL7R/ITK/CD3D/CCL19/CCR7	16
BP	GO:0030098	lymphocyte differentiation	18/104	419/18903	1.34424e-11	9.54408e-10	6.98364e-10	CD74/DOCK2/FGL2/CD4/NOTCH2/IRF8/FCER1G/IL2RG/LEF1/CD2/ANXA1/CD3E/CD3G/IL7R/ITK/CD3D/CCL19/CCR7	18
BP	GO:0002460	adaptive immune response based on somatic recombination of immune receptors built from immunoglobulin superfamily domains	17/104	375/18903	2.27195e-11	1.56268e-09	1.14345e-09	C1S/C3/CD74/C1R/CTSH/CTSC/CD4/AHR/FCER1G/C7/IL1R1/GAPT/LEF1/ANXA1/IL7R/CCL19/CXCL13	17
BP	GO:0022409	positive regulation of cell-cell adhesion	16/104	322/18903	2.37812e-11	1.58614e-09	1.16062e-09	CD74/CD4/DOCK8/CCL2/IL2RG/ETS1/IGF1/LEF1/ANXA1/CD3E/KLRK1/IL7R/CCL21/CCL19/CXCL13/CCR7	16
BP	GO:1903039	positive regulation of leukocyte cell-cell adhesion	15/104	275/18903	2.8331e-11	1.83402e-09	1.342e-09	CD74/CD4/DOCK8/CCL2/IL2RG/ETS1/IGF1/LEF1/ANXA1/CD3E/KLRK1/IL7R/CCL21/CCL19/CCR7	15
BP	GO:0070661	leukocyte proliferation	16/104	348/18903	7.55318e-11	4.74987e-09	3.4756e-09	CD74/DOCK2/CSF1R/AHR/DOCK8/CD180/CNN2/IGF1/GPNMB/GAPT/LEF1/ANXA1/CD3E/IL7R/CCL19/GAL	16
BP	GO:0050870	positive regulation of T cell activation	14/104	251/18903	1.01364e-10	6.19728e-09	4.5347e-09	CD74/CD4/DOCK8/CCL2/IL2RG/IGF1/LEF1/ANXA1/CD3E/KLRK1/IL7R/CCL21/CCL19/CCR7	14
BP	GO:0002548	monocyte chemotaxis	9/104	71/18903	1.82231e-10	1.08403e-08	7.93208e-09	CXCL12/CCL2/CCR1/CX3CR1/ANXA1/CCL21/CCL19/CXCL10/CCL18	9
BP	GO:0050921	positive regulation of chemotaxis	11/104	144/18903	4.15172e-10	2.37001e-08	1.73419e-08	CD74/CSF1R/C3AR1/CXCL12/CCR1/CX3CR1/CCL21/CCL19/CXCL10/CXCL13/CCR7	11
BP	GO:0050920	regulation of chemotaxis	13/104	230/18903	4.19947e-10	2.37001e-08	1.73419e-08	CD74/CSF1R/C3AR1/CXCL12/CCL2/CCR1/CX3CR1/KLRK1/CCL21/CCL19/CXCL10/CXCL13/CCR7	13
BP	GO:0070371	ERK1 and ERK2 cascade	15/104	340/18903	5.50917e-10	3.03142e-08	2.21817e-08	CD74/CTSH/CSF1R/CD4/NOTCH2/DAB2/CCL2/CCR1/IGF1/GPNMB/GBP1/CCL21/CCL19/CCR7/CCL18	15
BP	GO:0046651	lymphocyte proliferation	14/104	305/18903	1.30068e-09	6.98243e-08	5.10922e-08	CD74/DOCK2/AHR/DOCK8/CD180/IGF1/GPNMB/GAPT/LEF1/ANXA1/CD3E/IL7R/CCL19/GAL	14
BP	GO:0002449	lymphocyte mediated immunity	15/104	367/18903	1.57247e-09	8.2405e-08	6.02978e-08	C1S/C3/CD74/C1R/CTSH/CTSC/AHR/FCER1G/C7/IL1R1/GAPT/CD96/CD2/KLRK1/IL7R	15
BP	GO:0045061	thymic T cell selection	6/104	22/18903	1.66516e-09	8.5233e-08	6.23671e-08	CD74/DOCK2/CD3E/CD3G/CD3D/CCR7	6
BP	GO:0032943	mononuclear cell proliferation	14/104	312/18903	1.7437e-09	8.72245e-08	6.38243e-08	CD74/DOCK2/AHR/DOCK8/CD180/IGF1/GPNMB/GAPT/LEF1/ANXA1/CD3E/IL7R/CCL19/GAL	14
BP	GO:0070372	regulation of ERK1 and ERK2 cascade	14/104	315/18903	1.97261e-09	9.64825e-08	7.05987e-08	CD74/CSF1R/CD4/NOTCH2/DAB2/CCL2/CCR1/IGF1/GPNMB/GBP1/CCL21/CCL19/CCR7/CCL18	14
BP	GO:0002604	regulation of dendritic cell antigen processing and presentation	5/104	11/18903	2.05879e-09	9.85086e-08	7.20812e-08	CD74/FGL2/CCL21/CCL19/CCR7	5
BP	GO:2000106	regulation of leukocyte apoptotic process	9/104	93/18903	2.13001e-09	9.97479e-08	7.2988e-08	CD74/DOCK8/CXCL12/ANXA1/CD3G/IL7R/CCL21/CCL19/CCR7	9
BP	GO:0048247	lymphocyte chemotaxis	8/104	65/18903	2.48811e-09	1.1409e-07	8.34827e-08	CCL2/KLRK1/CCL21/CCL19/CXCL10/CXCL13/CCL18/CXCL11	8
BP	GO:0002696	positive regulation of leukocyte activation	16/104	450/18903	3.17656e-09	1.42686e-07	1.04407e-07	CD74/CTSC/CD4/DOCK8/CCL2/IL2RG/IGF1/LEF1/CD2/ANXA1/CD3E/KLRK1/IL7R/CCL21/CCL19/CCR7	16
BP	GO:0070374	positive regulation of ERK1 and ERK2 cascade	12/104	223/18903	3.59677e-09	1.5833e-07	1.15854e-07	CD74/CSF1R/CD4/NOTCH2/CCL2/CCR1/IGF1/GPNMB/CCL21/CCL19/CCR7/CCL18	12
BP	GO:2000401	regulation of lymphocyte migration	8/104	69/18903	4.04788e-09	1.74694e-07	1.27828e-07	DOCK8/CXCL12/CCL2/KLRK1/CCL21/APOD/CXCL10/CXCL13	8
BP	GO:0002443	leukocyte mediated immunity	16/104	463/18903	4.76436e-09	2.01661e-07	1.4756e-07	C1S/C3/CD74/C1R/CTSH/CTSC/AHR/FCER1G/C7/IL1R1/CX3CR1/GAPT/CD96/CD2/KLRK1/IL7R	16
BP	GO:0050867	positive regulation of cell activation	16/104	467/18903	5.38291e-09	2.23543e-07	1.63572e-07	CD74/CTSC/CD4/DOCK8/CCL2/IL2RG/IGF1/LEF1/CD2/ANXA1/CD3E/KLRK1/IL7R/CCL21/CCL19/CCR7	16
BP	GO:0071677	positive regulation of mononuclear cell migration	8/104	73/18903	6.3908e-09	2.55748e-07	1.87137e-07	DOCK8/CXCL12/CCR1/CX3CR1/CCL21/CXCL10/CXCL13/CCR7	8
BP	GO:0072678	T cell migration	8/104	73/18903	6.3908e-09	2.55748e-07	1.87137e-07	DOCK8/CXCL12/CCL2/CCL21/APOD/CXCL10/CXCL13/CXCL11	8
BP	GO:0002366	leukocyte activation involved in immune response	13/104	293/18903	7.93103e-09	3.11718e-07	2.28092e-07	CD74/DOCK2/FGL2/NOTCH2/IRF8/CD180/FCER1G/LCP1/CX3CR1/GAPT/LEF1/ANXA1/CCL19	13
BP	GO:0019882	antigen processing and presentation	9/104	108/18903	8.09217e-09	3.12471e-07	2.28643e-07	CTSS/CD74/CTSH/FGL2/FCER1G/IFI30/CCL21/CCL19/CCR7	9
BP	GO:0045059	positive thymic T cell selection	5/104	14/18903	8.80516e-09	3.3414e-07	2.44499e-07	CD74/DOCK2/CD3E/CD3G/CD3D	5
BP	GO:0002263	cell activation involved in immune response	13/104	297/18903	9.32493e-09	3.47867e-07	2.54543e-07	CD74/DOCK2/FGL2/NOTCH2/IRF8/CD180/FCER1G/LCP1/CX3CR1/GAPT/LEF1/ANXA1/CCL19	13
BP	GO:0045058	T cell selection	7/104	51/18903	1.18048e-08	4.33039e-07	3.16866e-07	CD74/DOCK2/CD4/CD3E/CD3G/CD3D/CCR7	7
BP	GO:0001768	establishment of T cell polarity	5/104	15/18903	1.31501e-08	4.59419e-07	3.36168e-07	DOCK2/DOCK8/CCL21/CCL19/CCR7	5
BP	GO:0001771	immunological synapse formation	5/104	15/18903	1.31501e-08	4.59419e-07	3.36168e-07	DOCK2/DOCK8/CCL21/CCL19/CCR7	5
BP	GO:0002468	dendritic cell antigen processing and presentation	5/104	15/18903	1.31501e-08	4.59419e-07	3.36168e-07	CD74/FGL2/CCL21/CCL19/CCR7	5
BP	GO:0071887	leukocyte apoptotic process	9/104	117/18903	1.64032e-08	5.64115e-07	4.12777e-07	CD74/DOCK8/CXCL12/ANXA1/CD3G/IL7R/CCL21/CCL19/CCR7	9
BP	GO:0032609	interferon-gamma production	9/104	119/18903	1.9037e-08	6.17506e-07	4.51844e-07	LAPTM5/IRF8/CD14/IL1R1/CD96/CD2/CD3E/KLRK1/CCR7	9
BP	GO:0032649	regulation of interferon-gamma production	9/104	119/18903	1.9037e-08	6.17506e-07	4.51844e-07	LAPTM5/IRF8/CD14/IL1R1/CD96/CD2/CD3E/KLRK1/CCR7	9
BP	GO:0001767	establishment of lymphocyte polarity	5/104	16/18903	1.9044e-08	6.17506e-07	4.51844e-07	DOCK2/DOCK8/CCL21/CCL19/CCR7	5
BP	GO:0002285	lymphocyte activation involved in immune response	11/104	207/18903	1.90779e-08	6.17506e-07	4.51844e-07	CD74/FGL2/NOTCH2/IRF8/CD180/FCER1G/LCP1/GAPT/LEF1/ANXA1/CCL19	11
BP	GO:2000107	negative regulation of leukocyte apoptotic process	7/104	55/18903	2.03223e-08	6.48253e-07	4.74343e-07	CD74/DOCK8/CXCL12/IL7R/CCL21/CCL19/CCR7	7
BP	GO:0002697	regulation of immune effector process	14/104	379/18903	2.07193e-08	6.48538e-07	4.74551e-07	C3/CD74/FGL2/LAPTM5/AHR/CFH/IL1R1/A2M/CX3CR1/CD96/ANXA1/KLRK1/IL7R/CCL19	14
BP	GO:0071216	cellular response to biotic stimulus	12/104	261/18903	2.09206e-08	6.48538e-07	4.74551e-07	NOTCH2/IRF8/CASP1/CD180/CD14/CCL2/CX3CR1/KLRK1/CXCL10/CXCL13/CXCL9/CXCL11	12
BP	GO:0006959	humoral immune response	13/104	320/18903	2.25988e-08	6.90833e-07	5.055e-07	C1S/C3/C1R/NOTCH2/C7/CFH/CCL2/A2M/CXCL10/CXCL13/CCR7/CXCL9/CXCL11	13
BP	GO:0033077	T cell differentiation in thymus	8/104	86/18903	2.3786e-08	7.17166e-07	5.24768e-07	CD74/DOCK2/IL2RG/CD3E/CD3G/IL7R/CD3D/CCR7	8
BP	GO:1902624	positive regulation of neutrophil migration	6/104	34/18903	2.84537e-08	8.46306e-07	6.19263e-07	CD74/C3AR1/IL1R1/CCL21/CCL19/CCR7	6
BP	GO:0071222	cellular response to lipopolysaccharide	11/104	222/18903	3.91967e-08	1.15029e-06	8.41697e-07	IRF8/CASP1/CD180/CD14/CCL2/CX3CR1/KLRK1/CXCL10/CXCL13/CXCL9/CXCL11	11
BP	GO:0051251	positive regulation of lymphocyte activation	14/104	400/18903	4.0626e-08	1.17655e-06	8.60911e-07	CD74/CD4/DOCK8/CCL2/IL2RG/IGF1/LEF1/ANXA1/CD3E/KLRK1/IL7R/CCL21/CCL19/CCR7	14
BP	GO:0032496	response to lipopolysaccharide	13/104	339/18903	4.45189e-08	1.27255e-06	9.31155e-07	IRF8/CASP1/CD180/CD14/CCL2/CX3CR1/CD96/KLRK1/CXCL10/CXCL13/CCR7/CXCL9/CXCL11	13
BP	GO:1903706	regulation of hemopoiesis	14/104	413/18903	6.03966e-08	1.70427e-06	1.24705e-06	CD74/FGL2/EVI2B/CD4/NOTCH2/IL2RG/CCR1/ETS1/LEF1/CD2/ANXA1/IL7R/GPR171/CCL19	14
BP	GO:0002577	regulation of antigen processing and presentation	5/104	20/18903	6.64243e-08	1.84637e-06	1.35104e-06	CD74/FGL2/CCL21/CCL19/CCR7	5
BP	GO:0071219	cellular response to molecule of bacterial origin	11/104	234/18903	6.71104e-08	1.84637e-06	1.35104e-06	IRF8/CASP1/CD180/CD14/CCL2/CX3CR1/KLRK1/CXCL10/CXCL13/CXCL9/CXCL11	11
BP	GO:1902107	positive regulation of leukocyte differentiation	10/104	184/18903	7.07353e-08	1.89864e-06	1.38928e-06	CD74/EVI2B/CD4/NOTCH2/IL2RG/CCR1/LEF1/ANXA1/IL7R/CCL19	10
BP	GO:1903708	positive regulation of hemopoiesis	10/104	184/18903	7.07353e-08	1.89864e-06	1.38928e-06	CD74/EVI2B/CD4/NOTCH2/IL2RG/CCR1/LEF1/ANXA1/IL7R/CCL19	10
BP	GO:0034341	response to interferon-gamma	9/104	140/18903	7.83582e-08	2.07791e-06	1.52046e-06	CD74/IFITM1/IRF8/CASP1/CCL2/GBP1/CCL21/CCL19/CCL18	9
BP	GO:0002237	response to molecule of bacterial origin	13/104	360/18903	8.96679e-08	2.34951e-06	1.7192e-06	IRF8/CASP1/CD180/CD14/CCL2/CX3CR1/CD96/KLRK1/CXCL10/CXCL13/CCR7/CXCL9/CXCL11	13
BP	GO:0002429	immune response-activating cell surface receptor signaling pathway	12/104	312/18903	1.47524e-07	3.77558e-06	2.76269e-06	LAPTM5/LCP2/FPR3/C3AR1/FCER1G/GBP1/CD3E/KLRK1/CD3G/ITK/CD3D/CCR7	12
BP	GO:0002757	immune response-activating signal transduction	12/104	312/18903	1.47524e-07	3.77558e-06	2.76269e-06	LAPTM5/LCP2/FPR3/C3AR1/FCER1G/GBP1/CD3E/KLRK1/CD3G/ITK/CD3D/CCR7	12
BP	GO:1902105	regulation of leukocyte differentiation	12/104	317/18903	1.75131e-07	4.43061e-06	3.24199e-06	CD74/FGL2/EVI2B/CD4/NOTCH2/IL2RG/CCR1/LEF1/CD2/ANXA1/IL7R/CCL19	12
BP	GO:0007204	positive regulation of cytosolic calcium ion concentration	10/104	205/18903	1.94465e-07	4.86384e-06	3.55899e-06	GPR65/FPR3/C3AR1/CYSLTR1/CCR1/CX3CR1/GPR174/CD52/CXCL13/CCR7	10
BP	GO:1902622	regulation of neutrophil migration	6/104	47/18903	2.14409e-07	5.30241e-06	3.8799e-06	CD74/C3AR1/IL1R1/CCL21/CCL19/CCR7	6
BP	GO:0090023	positive regulation of neutrophil chemotaxis	5/104	25/18903	2.22708e-07	5.44645e-06	3.9853e-06	CD74/C3AR1/CCL21/CCL19/CCR7	5
BP	GO:2000404	regulation of T cell migration	6/104	49/18903	2.76758e-07	6.62617e-06	4.84853e-06	DOCK8/CXCL12/CCL21/APOD/CXCL10/CXCL13	6
BP	GO:0045060	negative thymic T cell selection	4/104	11/18903	2.76968e-07	6.62617e-06	4.84853e-06	CD74/DOCK2/CD3E/CCR7	4
BP	GO:1901623	regulation of lymphocyte chemotaxis	5/104	27/18903	3.35457e-07	7.93915e-06	5.80927e-06	CCL2/KLRK1/CCL21/CXCL10/CXCL13	5
BP	GO:0002573	myeloid leukocyte differentiation	10/104	218/18903	3.43634e-07	8.04616e-06	5.88758e-06	CD74/CSF1R/EVI2B/CD4/NOTCH2/IFI16/CCR1/LEF1/CCL19/CCR7	10
BP	GO:0030099	myeloid cell differentiation	13/104	407/18903	3.66633e-07	8.49431e-06	6.2155e-06	CD74/CSF1R/EVI2B/CD4/NOTCH2/IRF8/IFI16/CCR1/ETS1/LEF1/GPR171/CCL19/CCR7	13
BP	GO:0002768	immune response-regulating cell surface receptor signaling pathway	12/104	341/18903	3.82801e-07	8.77651e-06	6.42199e-06	LAPTM5/LCP2/FPR3/C3AR1/FCER1G/GBP1/CD3E/KLRK1/CD3G/ITK/CD3D/CCR7	12
BP	GO:0071624	positive regulation of granulocyte chemotaxis	5/104	28/18903	4.06603e-07	9.22611e-06	6.75098e-06	CD74/C3AR1/CCL21/CCL19/CCR7	5
BP	GO:0043383	negative T cell selection	4/104	12/18903	4.13696e-07	9.29126e-06	6.79865e-06	CD74/DOCK2/CD3E/CCR7	4
BP	GO:0071622	regulation of granulocyte chemotaxis	6/104	53/18903	4.46351e-07	9.92343e-06	7.26122e-06	CD74/CSF1R/C3AR1/CCL21/CCL19/CCR7	6
BP	GO:0046631	alpha-beta T cell activation	9/104	174/18903	5.00685e-07	1.10201e-05	8.06367e-06	DOCK2/IL2RG/LEF1/ANXA1/CD3E/CD3G/ITK/CD3D/CCL19	9
BP	GO:0002686	negative regulation of leukocyte migration	6/104	55/18903	5.58644e-07	1.2174e-05	8.90803e-06	CXCL12/CNN2/CCL2/KLRK1/CCL21/APOD	6
BP	GO:0097048	dendritic cell apoptotic process	4/104	13/18903	5.95033e-07	1.27152e-05	9.30405e-06	CXCL12/CCL21/CCL19/CCR7	4
BP	GO:2000668	regulation of dendritic cell apoptotic process	4/104	13/18903	5.95033e-07	1.27152e-05	9.30405e-06	CXCL12/CCL21/CCL19/CCR7	4
BP	GO:0002763	positive regulation of myeloid leukocyte differentiation	6/104	59/18903	8.5298e-07	1.79744e-05	1.31523e-05	CD74/EVI2B/CD4/NOTCH2/CCR1/LEF1	6
BP	GO:0030336	negative regulation of cell migration	12/104	368/18903	8.57481e-07	1.79744e-05	1.31523e-05	CD74/IFITM1/ARHGDIB/CXCL12/CNN2/DCN/CCL2/CX3CR1/KLRK1/CCL21/APOD/CXCL13	12
BP	GO:0050852	T cell receptor signaling pathway	8/104	139/18903	9.93096e-07	2.06208e-05	1.50887e-05	LAPTM5/LCP2/GBP1/CD3E/CD3G/ITK/CD3D/CCR7	8
BP	GO:0036336	dendritic cell migration	5/104	34/18903	1.12143e-06	2.28544e-05	1.67231e-05	DOCK8/CCR1/CCL21/CCL19/CCR7	5
BP	GO:0090022	regulation of neutrophil chemotaxis	5/104	34/18903	1.12143e-06	2.28544e-05	1.67231e-05	CD74/C3AR1/CCL21/CCL19/CCR7	5
BP	GO:2000406	positive regulation of T cell migration	5/104	35/18903	1.30264e-06	2.60752e-05	1.90799e-05	DOCK8/CXCL12/CCL21/CXCL10/CXCL13	5
BP	GO:2000146	negative regulation of cell motility	12/104	383/18903	1.30317e-06	2.60752e-05	1.90799e-05	CD74/IFITM1/ARHGDIB/CXCL12/CNN2/DCN/CCL2/CX3CR1/KLRK1/CCL21/APOD/CXCL13	12
BP	GO:0034612	response to tumor necrosis factor	10/104	254/18903	1.38656e-06	2.74939e-05	2.01179e-05	LAPTM5/CASP1/CD14/CCL2/BIRC3/CTSK/GBP1/CCL21/CCL19/CCL18	10
BP	GO:0045639	positive regulation of myeloid cell differentiation	7/104	103/18903	1.5993e-06	3.14292e-05	2.29975e-05	CD74/EVI2B/CD4/NOTCH2/CCR1/ETS1/LEF1	7
BP	GO:0043368	positive T cell selection	5/104	38/18903	1.98793e-06	3.87206e-05	2.83328e-05	CD74/DOCK2/CD3E/CD3G/CD3D	5
BP	GO:0070663	regulation of leukocyte proliferation	10/104	269/18903	2.32242e-06	4.48389e-05	3.28098e-05	CD74/CSF1R/AHR/CNN2/IGF1/GPNMB/ANXA1/CD3E/CCL19/GAL	10
BP	GO:0009615	response to virus	12/104	409/18903	2.57579e-06	4.92984e-05	3.60729e-05	IFITM1/FGL2/CASP1/CXCL12/IFI16/BIRC3/GBP1/IFI44L/IFIT3/CCL19/CXCL10/CXCL9	12
BP	GO:0040013	negative regulation of locomotion	12/104	419/18903	3.30212e-06	6.19006e-05	4.52942e-05	CD74/IFITM1/ARHGDIB/CXCL12/CNN2/DCN/CCL2/CX3CR1/KLRK1/CCL21/APOD/CXCL13	12
BP	GO:2000403	positive regulation of lymphocyte migration	5/104	42/18903	3.31077e-06	6.19006e-05	4.52942e-05	DOCK8/CXCL12/CCL21/CXCL10/CXCL13	5
BP	GO:0043410	positive regulation of MAPK cascade	13/104	496/18903	3.31862e-06	6.19006e-05	4.52942e-05	CD74/CSF1R/LAPTM5/CD4/NOTCH2/CCL2/CCR1/IGF1/GPNMB/CCL21/CCL19/CCR7/CCL18	13
BP	GO:0045765	regulation of angiogenesis	11/104	349/18903	3.50149e-06	6.47628e-05	4.73885e-05	CYBB/C3/CTSH/C3AR1/DCN/CYSLTR1/ETS1/CX3CR1/GPNMB/CXCL10/CXCL13	11
BP	GO:0002286	T cell activation involved in immune response	7/104	118/18903	3.97854e-06	7.23699e-05	5.29548e-05	CD74/FGL2/FCER1G/LCP1/LEF1/ANXA1/CCL19	7
BP	GO:0071346	cellular response to interferon-gamma	7/104	118/18903	3.97854e-06	7.23699e-05	5.29548e-05	IRF8/CASP1/CCL2/GBP1/CCL21/CCL19/CCL18	7
BP	GO:1901342	regulation of vasculature development	11/104	355/18903	4.12124e-06	7.41459e-05	5.42544e-05	CYBB/C3/CTSH/C3AR1/DCN/CYSLTR1/ETS1/CX3CR1/GPNMB/CXCL10/CXCL13	11
BP	GO:0032729	positive regulation of interferon-gamma production	6/104	77/18903	4.14355e-06	7.41459e-05	5.42544e-05	IRF8/CD14/IL1R1/CD2/CD3E/KLRK1	6
BP	GO:0031295	T cell costimulation	5/104	45/18903	4.69323e-06	8.33048e-05	6.09562e-05	CD3E/KLRK1/CCL21/CCL19/CCR7	5
BP	GO:0090026	positive regulation of monocyte chemotaxis	4/104	21/18903	4.81489e-06	8.47805e-05	6.2036e-05	CXCL12/CCR1/CX3CR1/CXCL10	4
BP	GO:0002698	negative regulation of immune effector process	7/104	122/18903	4.96481e-06	8.67265e-05	6.34599e-05	FGL2/AHR/A2M/CX3CR1/CD96/ANXA1/IL7R	7
BP	GO:0002920	regulation of humoral immune response	5/104	46/18903	5.24266e-06	9.08591e-05	6.64838e-05	C3/CFH/A2M/CXCL13/CCR7	5
BP	GO:0071356	cellular response to tumor necrosis factor	9/104	234/18903	5.79612e-06	9.96638e-05	7.29265e-05	LAPTM5/CASP1/CCL2/BIRC3/CTSK/GBP1/CCL21/CCL19/CCL18	9
BP	GO:0031294	lymphocyte costimulation	5/104	47/18903	5.84127e-06	9.96638e-05	7.29265e-05	CD3E/KLRK1/CCL21/CCL19/CCR7	5
BP	GO:0002274	myeloid leukocyte activation	9/104	237/18903	6.42526e-06	0.000108785	7.96003e-05	CD74/DOCK2/LCP2/CTSC/NOTCH2/FCER1G/CX3CR1/CD2/ANXA1	9
BP	GO:0045580	regulation of T cell differentiation	8/104	179/18903	6.56778e-06	0.000110349	8.07449e-05	CD74/FGL2/IL2RG/LEF1/CD2/ANXA1/IL7R/CCL19	8
BP	GO:0051607	defense response to virus	10/104	304/18903	6.86566e-06	0.00011448	8.37676e-05	IFITM1/FGL2/CASP1/IFI16/BIRC3/GBP1/IFI44L/IFIT3/CXCL10/CXCL9	10
BP	GO:0010560	positive regulation of glycoprotein biosynthetic process	4/104	23/18903	7.06374e-06	0.000115206	8.42989e-05	IGF1/CCL21/CCL19/CCR7	4
BP	GO:0034695	response to prostaglandin E	4/104	23/18903	7.06374e-06	0.000115206	8.42989e-05	A2M/CCL21/CCL19/CCR7	4
BP	GO:0140546	defense response to symbiont	10/104	305/18903	7.06623e-06	0.000115206	8.42989e-05	IFITM1/FGL2/CASP1/IFI16/BIRC3/GBP1/IFI44L/IFIT3/CXCL10/CXCL9	10
BP	GO:0032612	interleukin-1 production	7/104	130/18903	7.55379e-06	0.000121357	8.87998e-05	CASP1/IFI16/IGF1/CX3CR1/ANXA1/CCL19/CCR7	7
BP	GO:0032652	regulation of interleukin-1 production	7/104	130/18903	7.55379e-06	0.000121357	8.87998e-05	CASP1/IFI16/IGF1/CX3CR1/ANXA1/CCL19/CCR7	7
BP	GO:0001906	cell killing	8/104	189/18903	9.78079e-06	0.000155997	0.000114147	C3/CTSH/CTSC/CFH/CX3CR1/CD2/KLRK1/IL7R	8
BP	GO:0046629	gamma-delta T cell activation	4/104	26/18903	1.17754e-05	0.000185126	0.000135461	LEF1/CD3E/CD3G/ITK	4
BP	GO:1903020	positive regulation of glycoprotein metabolic process	4/104	26/18903	1.17754e-05	0.000185126	0.000135461	IGF1/CCL21/CCL19/CCR7	4
BP	GO:0070555	response to interleukin-1	7/104	141/18903	1.28625e-05	0.000200782	0.000146917	CCL2/IL1R1/GBP1/ANXA1/CCL21/CCL19/CCL18	7
BP	GO:0002819	regulation of adaptive immune response	8/104	198/18903	1.37201e-05	0.000211865	0.000155027	C3/CD4/AHR/IL1R1/CD48/ANXA1/IL7R/CCL19	8
BP	GO:0002407	dendritic cell chemotaxis	4/104	27/18903	1.37649e-05	0.000211865	0.000155027	CCR1/CCL21/CCL19/CCR7	4
BP	GO:0010818	T cell chemotaxis	4/104	28/18903	1.59913e-05	0.000244423	0.00017885	CCL21/CXCL10/CXCL13/CXCL11	4
BP	GO:1903038	negative regulation of leukocyte cell-cell adhesion	7/104	147/18903	1.68675e-05	0.000256037	0.000187349	CD74/FGL2/LAPTM5/CXCL12/GPNMB/ANXA1/CCL21	7
BP	GO:0050727	regulation of inflammatory response	11/104	414/18903	1.74931e-05	0.000263715	0.000192967	C3/AOAH/CTSC/ALOX5AP/CASP1/ETS1/IL1R1/IGF1/BIRC3/ANXA1/CCR7	11
BP	GO:0090025	regulation of monocyte chemotaxis	4/104	29/18903	1.84717e-05	0.000276573	0.000202375	CXCL12/CCR1/CX3CR1/CXCL10	4
BP	GO:1905517	macrophage migration	5/104	60/18903	1.96521e-05	0.000292259	0.000213853	CSF1R/C3AR1/CNN2/CCL2/CX3CR1	5
BP	GO:0045619	regulation of lymphocyte differentiation	8/104	210/18903	2.09829e-05	0.000309956	0.000226802	CD74/FGL2/IL2RG/LEF1/CD2/ANXA1/IL7R/CCL19	8
BP	GO:0019886	antigen processing and presentation of exogenous peptide antigen via MHC class II	4/104	30/18903	2.12236e-05	0.00031142	0.000227874	CTSS/CD74/FCER1G/IFI30	4
BP	GO:0050764	regulation of phagocytosis	6/104	103/18903	2.22663e-05	0.000324558	0.000237487	C3/DOCK2/FCER1G/CNN2/CCL2/IL2RG	6
BP	GO:0042113	B cell activation	10/104	350/18903	2.32554e-05	0.000336744	0.000246404	CD74/LAPTM5/NOTCH2/IRF8/AHR/CD180/IL2RG/GAPT/LEF1/IL7R	10
BP	GO:0042100	B cell proliferation	6/104	104/18903	2.35251e-05	0.000338423	0.000247632	CD74/AHR/CD180/GAPT/LEF1/IL7R	6
BP	GO:0045637	regulation of myeloid cell differentiation	8/104	214/18903	2.40265e-05	0.000343392	0.000251268	CD74/EVI2B/CD4/NOTCH2/CCR1/ETS1/LEF1/GPR171	8
BP	GO:0034694	response to prostaglandin	4/104	31/18903	2.4265e-05	0.000344563	0.000252125	A2M/CCL21/CCL19/CCR7	4
BP	GO:0032623	interleukin-2 production	5/104	63/18903	2.49636e-05	0.000349968	0.00025608	LAPTM5/CD4/GBP1/ANXA1/CD3E	5
BP	GO:0032663	regulation of interleukin-2 production	5/104	63/18903	2.49636e-05	0.000349968	0.00025608	LAPTM5/CD4/GBP1/ANXA1/CD3E	5
BP	GO:0002831	regulation of response to biotic stimulus	10/104	361/18903	3.02659e-05	0.000421615	0.000308506	FGL2/AHR/CD180/CFH/IFI16/CD14/BIRC3/A2M/CD96/KLRK1	10
BP	GO:0006816	calcium ion transport	11/104	440/18903	3.06191e-05	0.000423853	0.000310144	CD4/CXCL12/CCL2/CYSLTR1/CCR1/CCL21/CCL19/CXCL10/CCR7/CXCL9/CXCL11	11
BP	GO:0010810	regulation of cell-substrate adhesion	8/104	222/18903	3.12336e-05	0.000429658	0.000314391	DAB2/ABI3BP/GBP1/CD3E/CCDC80/CCL21/APOD/CCR7	8
BP	GO:0031532	actin cytoskeleton reorganization	6/104	111/18903	3.40319e-05	0.000456733	0.000334203	CSF1R/NOTCH2/GPR65/ARHGDIB/GMFG/ANXA1	6
BP	GO:0032611	interleukin-1 beta production	6/104	111/18903	3.40319e-05	0.000456733	0.000334203	CASP1/IFI16/IGF1/CX3CR1/CCL19/CCR7	6
BP	GO:0032651	regulation of interleukin-1 beta production	6/104	111/18903	3.40319e-05	0.000456733	0.000334203	CASP1/IFI16/IGF1/CX3CR1/CCL19/CCR7	6
BP	GO:0071347	cellular response to interleukin-1	6/104	111/18903	3.40319e-05	0.000456733	0.000334203	CCL2/IL1R1/GBP1/CCL21/CCL19/CCL18	6
BP	GO:0002495	antigen processing and presentation of peptide antigen via MHC class II	4/104	34/18903	3.53135e-05	0.00047106	0.000344686	CTSS/CD74/FCER1G/IFI30	4
BP	GO:0031589	cell-substrate adhesion	10/104	369/18903	3.64387e-05	0.000483142	0.000353527	DAB2/ABI3BP/FBLN5/CD96/GBP1/CD3E/CCDC80/CCL21/APOD/CCR7	10
BP	GO:0001818	negative regulation of cytokine production	10/104	371/18903	3.81403e-05	0.000502676	0.00036782	LAPTM5/IGF1/CX3CR1/GPNMB/CD96/LEF1/GBP1/ANXA1/APOD/CCR7	10
BP	GO:0043087	regulation of GTPase activity	10/104	376/18903	4.26949e-05	0.000559354	0.000409293	GPR65/DOCK8/CCL2/ARHGAP15/KLRK1/CCL21/CCL19/CXCL13/CCR7/CCL18	10
BP	GO:0002504	antigen processing and presentation of peptide or polysaccharide antigen via MHC class II	4/104	36/18903	4.44764e-05	0.000574822	0.000420611	CTSS/CD74/FCER1G/IFI30	4
BP	GO:0030224	monocyte differentiation	4/104	36/18903	4.44764e-05	0.000574822	0.000420611	CD74/CSF1R/CD4/IFI16	4
BP	GO:0009988	cell-cell recognition	5/104	71/18903	4.4659e-05	0.000574822	0.000420611	DOCK2/DOCK8/CCL21/CCL19/CCR7	5
BP	GO:0045582	positive regulation of T cell differentiation	6/104	117/18903	4.57752e-05	0.000585763	0.000428617	CD74/IL2RG/LEF1/ANXA1/IL7R/CCL19	6
BP	GO:0034764	positive regulation of transmembrane transport	8/104	237/18903	4.96526e-05	0.000631708	0.000462236	CTSS/C3/CCL2/IGF1/CXCL10/CXCL9/CXCL11/GAL	8
BP	GO:0007162	negative regulation of cell adhesion	9/104	308/18903	5.10413e-05	0.000645643	0.000472433	CD74/FGL2/LAPTM5/CXCL12/GPNMB/GBP1/ANXA1/CCL21/APOD	9
BP	GO:0050670	regulation of lymphocyte proliferation	8/104	239/18903	5.26817e-05	0.000662585	0.00048483	CD74/AHR/IGF1/GPNMB/ANXA1/CD3E/CCL19/GAL	8
BP	GO:0045123	cellular extravasation	5/104	74/18903	5.45376e-05	0.000678176	0.000496238	CXCL12/CCL2/IL1R1/CX3CR1/CCL21	5
BP	GO:0050766	positive regulation of phagocytosis	5/104	74/18903	5.45376e-05	0.000678176	0.000496238	C3/DOCK2/FCER1G/CCL2/IL2RG	5
BP	GO:0002761	regulation of myeloid leukocyte differentiation	6/104	122/18903	5.78644e-05	0.000715503	0.000523552	CD74/EVI2B/CD4/NOTCH2/CCR1/LEF1	6
BP	GO:0032944	regulation of mononuclear cell proliferation	8/104	243/18903	5.92035e-05	0.000720209	0.000526995	CD74/AHR/IGF1/GPNMB/ANXA1/CD3E/CCL19/GAL	8
BP	GO:0006909	phagocytosis	9/104	314/18903	5.92266e-05	0.000720209	0.000526995	C3/DOCK2/IRF8/FCER1G/CNN2/CD14/CCL2/IL2RG/ANXA1	9
BP	GO:0019932	second-messenger-mediated signaling	9/104	314/18903	5.92266e-05	0.000720209	0.000526995	CD4/AHR/CCR1/IGF1/CX3CR1/GBP1/CD3E/CCR7/GAL	9
BP	GO:0051209	release of sequestered calcium ion into cytosol	6/104	124/18903	6.33614e-05	0.000766255	0.000560688	CCL21/CCL19/CXCL10/CCR7/CXCL9/CXCL11	6
BP	GO:0002822	regulation of adaptive immune response based on somatic recombination of immune receptors built from immunoglobulin superfamily domains	7/104	182/18903	6.61433e-05	0.00078834	0.000576848	C3/CD4/AHR/IL1R1/ANXA1/IL7R/CCL19	7
BP	GO:0010811	positive regulation of cell-substrate adhesion	6/104	125/18903	6.62621e-05	0.00078834	0.000576848	DAB2/ABI3BP/CD3E/CCDC80/CCL21/CCR7	6
BP	GO:0051283	negative regulation of sequestering of calcium ion	6/104	125/18903	6.62621e-05	0.00078834	0.000576848	CCL21/CCL19/CXCL10/CCR7/CXCL9/CXCL11	6
BP	GO:0002478	antigen processing and presentation of exogenous peptide antigen	4/104	40/18903	6.78486e-05	0.000802875	0.000587484	CTSS/CD74/FCER1G/IFI30	4
BP	GO:2000402	negative regulation of lymphocyte migration	3/104	15/18903	7.01545e-05	0.00082516	0.00060379	CCL2/KLRK1/APOD	3
BP	GO:0032640	tumor necrosis factor production	7/104	184/18903	7.08566e-05	0.00082516	0.00060379	CYBB/CD14/IGF1/CX3CR1/GPNMB/CD2/CCL19	7
BP	GO:0032680	regulation of tumor necrosis factor production	7/104	184/18903	7.08566e-05	0.00082516	0.00060379	CYBB/CD14/IGF1/CX3CR1/GPNMB/CD2/CCL19	7
BP	GO:0051282	regulation of sequestering of calcium ion	6/104	127/18903	7.23815e-05	0.000838482	0.000613538	CCL21/CCL19/CXCL10/CCR7/CXCL9/CXCL11	6
BP	GO:0002292	T cell differentiation involved in immune response	5/104	79/18903	7.46615e-05	0.000855885	0.000626272	FGL2/FCER1G/LEF1/ANXA1/CCL19	5
BP	GO:0002437	inflammatory response to antigenic stimulus	5/104	79/18903	7.46615e-05	0.000855885	0.000626272	C3/NOTCH2/CYSLTR1/A2M/CCR7	5
BP	GO:0050851	antigen receptor-mediated signaling pathway	8/104	252/18903	7.6366e-05	0.000870889	0.000637251	LAPTM5/LCP2/GBP1/CD3E/CD3G/ITK/CD3D/CCR7	8
BP	GO:0045766	positive regulation of angiogenesis	7/104	187/18903	7.84383e-05	0.000881577	0.000645072	CYBB/C3/CTSH/C3AR1/CYSLTR1/ETS1/CX3CR1	7
BP	GO:1904018	positive regulation of vasculature development	7/104	187/18903	7.84383e-05	0.000881577	0.000645072	CYBB/C3/CTSH/C3AR1/CYSLTR1/ETS1/CX3CR1	7
BP	GO:0097305	response to alcohol	8/104	253/18903	7.85048e-05	0.000881577	0.000645072	CYBB/AHR/CD14/A2M/CTSK/CCL21/CCL19/CCR7	8
BP	GO:0051928	positive regulation of calcium ion transport	6/104	129/18903	7.89437e-05	0.000882005	0.000645385	CXCL12/CCL2/CCR1/CXCL10/CXCL9/CXCL11	6
BP	GO:0045621	positive regulation of lymphocyte differentiation	6/104	130/18903	8.2398e-05	0.000906802	0.00066353	CD74/IL2RG/LEF1/ANXA1/IL7R/CCL19	6
BP	GO:0032735	positive regulation of interleukin-12 production	4/104	42/18903	8.23991e-05	0.000906802	0.00066353	LAPTM5/IRF8/CCL19/CCR7	4
BP	GO:2000249	regulation of actin cytoskeleton reorganization	4/104	42/18903	8.23991e-05	0.000906802	0.00066353	CSF1R/NOTCH2/ARHGDIB/GMFG	4
BP	GO:0043123	positive regulation of I-kappaB kinase/NF-kappaB signaling	7/104	189/18903	8.38513e-05	0.000909146	0.000665245	CD74/CD4/CASP1/BIRC3/CCL21/CCL19/CCR7	7
BP	GO:0071706	tumor necrosis factor superfamily cytokine production	7/104	189/18903	8.38513e-05	0.000909146	0.000665245	CYBB/CD14/IGF1/CX3CR1/GPNMB/CD2/CCL19	7
BP	GO:1903555	regulation of tumor necrosis factor superfamily cytokine production	7/104	189/18903	8.38513e-05	0.000909146	0.000665245	CYBB/CD14/IGF1/CX3CR1/GPNMB/CD2/CCL19	7
BP	GO:0051208	sequestering of calcium ion	6/104	131/18903	8.59718e-05	0.000927568	0.000678725	CCL21/CCL19/CXCL10/CCR7/CXCL9/CXCL11	6
BP	GO:0050777	negative regulation of immune response	7/104	190/18903	8.66699e-05	0.000930538	0.000680898	FGL2/AHR/IFI16/A2M/CD96/ANXA1/IL7R	7
BP	GO:0006956	complement activation	6/104	132/18903	8.9668e-05	0.000958055	0.000701032	C1S/C3/C1R/C7/CFH/A2M	6
BP	GO:0001909	leukocyte mediated cytotoxicity	6/104	134/18903	9.74398e-05	0.00103606	0.000758113	CTSH/CTSC/CX3CR1/CD2/KLRK1/IL7R	6
BP	GO:1905521	regulation of macrophage migration	4/104	44/18903	9.90955e-05	0.0010486	0.000767288	CSF1R/C3AR1/CNN2/CX3CR1	4
BP	GO:0010819	regulation of T cell chemotaxis	3/104	17/18903	0.00010401	0.00109534	0.000801487	CCL21/CXCL10/CXCL13	3
BP	GO:2000516	positive regulation of CD4-positive, alpha-beta T cell activation	4/104	45/18903	0.000108305	0.00113514	0.000830614	IL2RG/ANXA1/CD3E/CCL19	4
BP	GO:0051235	maintenance of location	9/104	342/18903	0.000113622	0.00118522	0.000867259	C3/CD4/ANXA1/CCL21/CCL19/CXCL10/CCR7/CXCL9/CXCL11	9
BP	GO:0042088	T-helper 1 type immune response	4/104	46/18903	0.000118121	0.00122634	0.000897344	IL1R1/LEF1/ANXA1/CCL19	4
BP	GO:0006957	complement activation, alternative pathway	3/104	18/18903	0.000124313	0.00128457	0.000939952	C3/C7/CFH	3
BP	GO:0019216	regulation of lipid metabolic process	9/104	347/18903	0.000126774	0.00129966	0.000950991	C3/CD74/DAB2/ANXA1/CCL21/APOD/CCL19/CCR7/GAL	9
BP	GO:0022408	negative regulation of cell-cell adhesion	7/104	202/18903	0.000126954	0.00129966	0.000950991	CD74/FGL2/LAPTM5/CXCL12/GPNMB/ANXA1/CCL21	7
BP	GO:0097028	dendritic cell differentiation	4/104	47/18903	0.000128566	0.00131006	0.000958603	NOTCH2/IRF8/CCL19/CCR7	4
BP	GO:0019884	antigen processing and presentation of exogenous antigen	4/104	49/18903	0.000151438	0.00153601	0.00112394	CTSS/CD74/FCER1G/IFI30	4
BP	GO:0019722	calcium-mediated signaling	7/104	208/18903	0.000152162	0.00153627	0.00112413	CD4/CCR1/IGF1/CX3CR1/GBP1/CD3E/CCR7	7
BP	GO:0007520	myoblast fusion	4/104	50/18903	0.000163914	0.00164737	0.00120542	CD53/DOCK2/CXCL10/CXCL9	4
BP	GO:0043547	positive regulation of GTPase activity	8/104	283/18903	0.000170096	0.00170173	0.0012452	GPR65/DOCK8/CCL2/CCL21/CCL19/CXCL13/CCR7/CCL18	8
BP	GO:0042098	T cell proliferation	7/104	212/18903	0.000171115	0.00170418	0.00124699	DOCK2/DOCK8/IGF1/GPNMB/ANXA1/CD3E/CCL19	7
BP	GO:0006874	cellular calcium ion homeostasis	8/104	284/18903	0.000174239	0.00172748	0.00126404	CXCL12/CCR1/CCL21/CCL19/CXCL10/CCR7/CXCL9/CXCL11	8
BP	GO:0016064	immunoglobulin mediated immune response	7/104	215/18903	0.000186549	0.00184123	0.00134727	C1S/C3/CD74/C1R/FCER1G/C7/GAPT	7
BP	GO:0045807	positive regulation of endocytosis	5/104	96/18903	0.000188074	0.00184799	0.00135222	C3/DAB2/CD14/CCL21/CCL19	5
BP	GO:0007249	I-kappaB kinase/NF-kappaB signaling	8/104	288/18903	0.000191654	0.0018748	0.00137184	CD74/CD4/CASP1/BIRC3/CX3CR1/CCL21/CCL19/CCR7	8
BP	GO:0043270	positive regulation of ion transport	8/104	289/18903	0.000196225	0.00191102	0.00139834	CTSS/CXCL12/CCL2/CCR1/CXCL10/CXCL9/CXCL11/GAL	8
BP	GO:0045063	T-helper 1 cell differentiation	3/104	21/18903	0.000200201	0.00193264	0.00141416	LEF1/ANXA1/CCL19	3
BP	GO:1901739	regulation of myoblast fusion	3/104	21/18903	0.000200201	0.00193264	0.00141416	CD53/CXCL10/CXCL9	3
BP	GO:0019724	B cell mediated immunity	7/104	218/18903	0.00020309	0.00195197	0.00142831	C1S/C3/CD74/C1R/FCER1G/C7/GAPT	7
BP	GO:0048260	positive regulation of receptor-mediated endocytosis	4/104	53/18903	0.000205797	0.00196939	0.00144105	C3/DAB2/CCL21/CCL19	4
BP	GO:0045834	positive regulation of lipid metabolic process	6/104	154/18903	0.000208594	0.00197895	0.00144804	CD74/DAB2/ANXA1/CCL21/CCL19/CCR7	6
BP	GO:0050729	positive regulation of inflammatory response	6/104	154/18903	0.000208594	0.00197895	0.00144804	C3/CTSC/ALOX5AP/CASP1/ETS1/CCR7	6
BP	GO:0001776	leukocyte homeostasis	5/104	100/18903	0.000227667	0.00215062	0.00157366	CD74/GAPT/GPR174/ANXA1/IL7R	5
BP	GO:0048872	homeostasis of number of cells	8/104	296/18903	0.000230793	0.00215331	0.00157563	CD74/ETS1/CX3CR1/GAPT/GPR174/ANXA1/IL7R/CCR7	8
BP	GO:0030449	regulation of complement activation	3/104	22/18903	0.000230886	0.00215331	0.00157563	C3/CFH/A2M	3
BP	GO:0033630	positive regulation of cell adhesion mediated by integrin	3/104	22/18903	0.000230886	0.00215331	0.00157563	CD3E/CCL21/CXCL13	3
BP	GO:0051651	maintenance of location in cell	7/104	226/18903	0.000253065	0.00235019	0.00171969	CD4/CCL21/CCL19/CXCL10/CCR7/CXCL9/CXCL11	7
BP	GO:0010559	regulation of glycoprotein biosynthetic process	4/104	56/18903	0.000254889	0.00235719	0.00172481	IGF1/CCL21/CCL19/CCR7	4
BP	GO:0061756	leukocyte adhesion to vascular endothelial cell	4/104	57/18903	0.000272974	0.00251387	0.00183946	CXCL12/ETS1/CX3CR1/CCL21	4
BP	GO:0051056	regulation of small GTPase mediated signal transduction	8/104	305/18903	0.000282435	0.00259017	0.00189529	DOCK2/NOTCH2/GPR65/ARHGDIB/DOCK8/ARHGAP15/IGF1/GPR174	8
BP	GO:0007200	phospholipase C-activating G protein-coupled receptor signaling pathway	5/104	105/18903	0.000285731	0.00260951	0.00190945	GPR65/FPR3/C3AR1/CX3CR1/GPR174	5
BP	GO:0001961	positive regulation of cytokine-mediated signaling pathway	4/104	58/18903	0.000291962	0.00265541	0.00194303	CD74/LAPTM5/CASP1/IL1R1	4
BP	GO:0031349	positive regulation of defense response	8/104	307/18903	0.000295107	0.00267297	0.00195588	C3/CTSC/ALOX5AP/CASP1/IFI16/ETS1/KLRK1/CCR7	8
BP	GO:0071676	negative regulation of mononuclear cell migration	3/104	24/18903	0.000301034	0.00271547	0.00198698	CCL2/KLRK1/APOD	3
BP	GO:0055074	calcium ion homeostasis	8/104	309/18903	0.000308241	0.00276914	0.00202625	CXCL12/CCR1/CCL21/CCL19/CXCL10/CCR7/CXCL9/CXCL11	8
BP	GO:0051250	negative regulation of lymphocyte activation	6/104	166/18903	0.000312559	0.00279652	0.00204628	CD74/FGL2/LAPTM5/GPNMB/ANXA1/GAL	6
BP	GO:0070665	positive regulation of leukocyte proliferation	6/104	167/18903	0.000322779	0.00287626	0.00210463	CD74/CSF1R/IGF1/ANXA1/CD3E/CCL19	6
BP	GO:0046456	icosanoid biosynthetic process	4/104	61/18903	0.000354609	0.00314715	0.00230285	CD74/ALOX5AP/CASP1/ANXA1	4
BP	GO:1904064	positive regulation of cation transmembrane transport	6/104	171/18903	0.000366308	0.00323792	0.00236927	CTSS/CCL2/CXCL10/CXCL9/CXCL11/GAL	6
BP	GO:0002703	regulation of leukocyte mediated immunity	7/104	241/18903	0.000373288	0.00328643	0.00240476	C3/AHR/IL1R1/CX3CR1/CD96/KLRK1/IL7R	7
BP	GO:0070228	regulation of lymphocyte apoptotic process	4/104	62/18903	0.000377473	0.0032969	0.00241242	CD74/DOCK8/CD3G/IL7R	4
BP	GO:1903018	regulation of glycoprotein metabolic process	4/104	62/18903	0.000377473	0.0032969	0.00241242	IGF1/CCL21/CCL19/CCR7	4
BP	GO:0002438	acute inflammatory response to antigenic stimulus	3/104	26/18903	0.000383625	0.00332425	0.00243243	C3/A2M/CCR7	3
BP	GO:1905523	positive regulation of macrophage migration	3/104	26/18903	0.000383625	0.00332425	0.00243243	CSF1R/C3AR1/CX3CR1	3
BP	GO:0002456	T cell mediated immunity	5/104	113/18903	0.00040119	0.00342411	0.0025055	CTSH/CTSC/AHR/IL1R1/IL7R	5
BP	GO:0032615	interleukin-12 production	4/104	63/18903	0.000401372	0.00342411	0.0025055	LAPTM5/IRF8/CCL19/CCR7	4
BP	GO:0032655	regulation of interleukin-12 production	4/104	63/18903	0.000401372	0.00342411	0.0025055	LAPTM5/IRF8/CCL19/CCR7	4
BP	GO:0046579	positive regulation of Ras protein signal transduction	4/104	63/18903	0.000401372	0.00342411	0.0025055	NOTCH2/GPR65/IGF1/GPR174	4
BP	GO:0032970	regulation of actin filament-based process	9/104	406/18903	0.000405029	0.00344196	0.00251857	CSF1R/NOTCH2/GPR65/ARHGDIB/CXCL12/CNN2/GMFG/CCL21/CCR7	9
BP	GO:0072503	cellular divalent inorganic cation homeostasis	8/104	323/18903	0.000414197	0.00350633	0.00256567	CXCL12/CCR1/CCL21/CCL19/CXCL10/CCR7/CXCL9/CXCL11	8
BP	GO:0002526	acute inflammatory response	5/104	114/18903	0.000417779	0.00352311	0.00257795	C3/ALOX5AP/A2M/CD163/CCR7	5
BP	GO:0000768	syncytium formation by plasma membrane fusion	4/104	64/18903	0.000426332	0.00355438	0.00260083	CD53/DOCK2/CXCL10/CXCL9	4
BP	GO:0048002	antigen processing and presentation of peptide antigen	4/104	64/18903	0.000426332	0.00355438	0.00260083	CTSS/CD74/FCER1G/IFI30	4
BP	GO:0140253	cell-cell fusion	4/104	64/18903	0.000426332	0.00355438	0.00260083	CD53/DOCK2/CXCL10/CXCL9	4
BP	GO:0035710	CD4-positive, alpha-beta T cell activation	5/104	115/18903	0.000434881	0.00361197	0.00264297	IL2RG/LEF1/ANXA1/CD3E/CCL19	5
BP	GO:0060760	positive regulation of response to cytokine stimulus	4/104	65/18903	0.000452382	0.0037302	0.00272948	CD74/LAPTM5/CASP1/IL1R1	4
BP	GO:0002832	negative regulation of response to biotic stimulus	5/104	116/18903	0.000452505	0.0037302	0.00272948	FGL2/AHR/IFI16/A2M/CD96	5
BP	GO:0002706	regulation of lymphocyte mediated immunity	6/104	179/18903	0.000467081	0.00383599	0.00280689	C3/AHR/IL1R1/CD96/KLRK1/IL7R	6
BP	GO:0046632	alpha-beta T cell differentiation	5/104	117/18903	0.000470663	0.00385103	0.0028179	IL2RG/LEF1/ANXA1/ITK/CCL19	5
BP	GO:0002675	positive regulation of acute inflammatory response	3/104	28/18903	0.000479521	0.00390899	0.0028603	C3/ALOX5AP/CCR7	3
BP	GO:0097553	calcium ion transmembrane import into cytosol	6/104	182/18903	0.000509996	0.00414207	0.00303086	CCL21/CCL19/CXCL10/CCR7/CXCL9/CXCL11	6
BP	GO:0006875	cellular metal ion homeostasis	9/104	420/18903	0.000517364	0.00418646	0.00306334	CYBRD1/CXCL12/CCR1/CCL21/CCL19/CXCL10/CCR7/CXCL9/CXCL11	9
BP	GO:0043122	regulation of I-kappaB kinase/NF-kappaB signaling	7/104	255/18903	0.000523204	0.00421821	0.00308657	CD74/CD4/CASP1/BIRC3/CCL21/CCL19/CCR7	7
BP	GO:0051897	positive regulation of protein kinase B signaling	5/104	120/18903	0.000528439	0.00424487	0.00310608	IGF1/CX3CR1/CCL21/CCL19/CCR7	5
BP	GO:0001773	myeloid dendritic cell activation	3/104	29/18903	0.000532719	0.00426369	0.00311985	DOCK2/NOTCH2/CD2	3
BP	GO:0002704	negative regulation of leukocyte mediated immunity	4/104	68/18903	0.00053733	0.00426955	0.00312413	AHR/CX3CR1/CD96/IL7R	4
BP	GO:0006949	syncytium formation	4/104	68/18903	0.00053733	0.00426955	0.00312413	CD53/DOCK2/CXCL10/CXCL9	4
BP	GO:0002260	lymphocyte homeostasis	4/104	69/18903	0.000568004	0.00449704	0.00329059	CD74/GAPT/GPR174/IL7R	4
BP	GO:0034767	positive regulation of ion transmembrane transport	6/104	186/18903	0.000571925	0.00451185	0.00330144	CTSS/CCL2/CXCL10/CXCL9/CXCL11/GAL	6
BP	GO:0002825	regulation of T-helper 1 type immune response	3/104	30/18903	0.000589552	0.00461781	0.00337897	IL1R1/ANXA1/CCL19	3
BP	GO:0060142	regulation of syncytium formation by plasma membrane fusion	3/104	30/18903	0.000589552	0.00461781	0.00337897	CD53/CXCL10/CXCL9	3
BP	GO:0002699	positive regulation of immune effector process	7/104	261/18903	0.000600592	0.0046876	0.00343003	C3/CD74/LAPTM5/IL1R1/ANXA1/KLRK1/CCL19	7
BP	GO:0051057	positive regulation of small GTPase mediated signal transduction	4/104	71/18903	0.00063305	0.00492347	0.00360263	NOTCH2/GPR65/IGF1/GPR174	4
BP	GO:0032102	negative regulation of response to external stimulus	9/104	436/18903	0.000675918	0.00523837	0.00383304	FGL2/AOAH/IFI16/CCL2/IGF1/A2M/CD96/KLRK1/CXCL13	9
BP	GO:0051924	regulation of calcium ion transport	7/104	268/18903	0.000702105	0.00541178	0.00395993	CD4/CXCL12/CCL2/CCR1/CXCL10/CXCL9/CXCL11	7
BP	GO:0046635	positive regulation of alpha-beta T cell activation	4/104	73/18903	0.000703211	0.00541178	0.00395993	IL2RG/ANXA1/CD3E/CCL19	4
BP	GO:0050868	negative regulation of T cell activation	5/104	128/18903	0.000708624	0.00543443	0.00397651	CD74/FGL2/LAPTM5/GPNMB/ANXA1	5
BP	GO:0043552	positive regulation of phosphatidylinositol 3-kinase activity	3/104	32/18903	0.000714516	0.00544169	0.00398182	CCL21/CCL19/CCR7	3
BP	GO:0051482	positive regulation of cytosolic calcium ion concentration involved in phospholipase C-activating G protein-coupled signaling pathway	3/104	32/18903	0.000714516	0.00544169	0.00398182	GPR65/C3AR1/GPR174	3
BP	GO:0014902	myotube differentiation	5/104	129/18903	0.000734014	0.00557091	0.00407638	CD53/DOCK2/IGF1/CXCL10/CXCL9	5
BP	GO:0001782	B cell homeostasis	3/104	33/18903	0.000782838	0.00588858	0.00430882	CD74/GAPT/IL7R	3
BP	GO:0050901	leukocyte tethering or rolling	3/104	33/18903	0.000782838	0.00588858	0.00430882	CXCL12/CX3CR1/CCL21	3
BP	GO:0072507	divalent inorganic cation homeostasis	8/104	356/18903	0.000783896	0.00588858	0.00430882	CXCL12/CCR1/CCL21/CCL19/CXCL10/CCR7/CXCL9/CXCL11	8
BP	GO:0002695	negative regulation of leukocyte activation	6/104	198/18903	0.000793307	0.00593901	0.00434572	CD74/FGL2/LAPTM5/GPNMB/ANXA1/GAL	6
BP	GO:0032743	positive regulation of interleukin-2 production	3/104	34/18903	0.000855179	0.00638051	0.00466878	CD4/ANXA1/CD3E	3
BP	GO:0032956	regulation of actin cytoskeleton organization	8/104	365/18903	0.000921051	0.00684876	0.00501141	CSF1R/NOTCH2/GPR65/ARHGDIB/CXCL12/GMFG/CCL21/CCR7	8
BP	GO:0032633	interleukin-4 production	3/104	35/18903	0.00093163	0.00685792	0.00501811	FCER1G/LEF1/CD3E	3
BP	GO:0032673	regulation of interleukin-4 production	3/104	35/18903	0.00093163	0.00685792	0.00501811	FCER1G/LEF1/CD3E	3
BP	GO:0043372	positive regulation of CD4-positive, alpha-beta T cell differentiation	3/104	35/18903	0.00093163	0.00685792	0.00501811	IL2RG/ANXA1/CCL19	3
BP	GO:2000514	regulation of CD4-positive, alpha-beta T cell activation	4/104	79/18903	0.00094658	0.00694474	0.00508164	IL2RG/ANXA1/CD3E/CCL19	4
BP	GO:1901654	response to ketone	6/104	205/18903	0.000950001	0.00694669	0.00508306	CYBB/AHR/A2M/CCL21/CCL19/CCR7	6
BP	GO:0070227	lymphocyte apoptotic process	4/104	80/18903	0.000992227	0.00723143	0.00529141	CD74/DOCK8/CD3G/IL7R	4
BP	GO:0018149	peptide cross-linking	3/104	36/18903	0.00101228	0.00732905	0.00536284	DCN/ANXA1/F13A1	3
BP	GO:0090218	positive regulation of lipid kinase activity	3/104	36/18903	0.00101228	0.00732905	0.00536284	CCL21/CCL19/CCR7	3
BP	GO:0061844	antimicrobial humoral immune response mediated by antimicrobial peptide	4/104	81/18903	0.0010394	0.00750072	0.00548846	CXCL10/CXCL13/CXCL9/CXCL11	4
BP	GO:0002335	mature B cell differentiation	3/104	37/18903	0.00109722	0.00786637	0.00575602	NOTCH2/IRF8/IL2RG	3
BP	GO:0070229	negative regulation of lymphocyte apoptotic process	3/104	37/18903	0.00109722	0.00786637	0.00575602	CD74/DOCK8/IL7R	3
BP	GO:0050848	regulation of calcium-mediated signaling	4/104	83/18903	0.00113844	0.00813538	0.00595286	CD4/IGF1/GBP1/CD3E	4
BP	GO:0050671	positive regulation of lymphocyte proliferation	5/104	146/18903	0.00127823	0.00910125	0.00665961	CD74/IGF1/ANXA1/CD3E/CCL19	5
BP	GO:0043491	protein kinase B signaling	6/104	218/18903	0.0013032	0.00910125	0.00665961	CCL2/IGF1/CX3CR1/CCL21/CCL19/CCR7	6
BP	GO:0030223	neutrophil differentiation	2/104	10/18903	0.00131081	0.00910125	0.00665961	EVI2B/LEF1	2
BP	GO:0031666	positive regulation of lipopolysaccharide-mediated signaling pathway	2/104	10/18903	0.00131081	0.00910125	0.00665961	CD180/CD14	2
BP	GO:0035747	natural killer cell chemotaxis	2/104	10/18903	0.00131081	0.00910125	0.00665961	CCL2/KLRK1	2
BP	GO:0045625	regulation of T-helper 1 cell differentiation	2/104	10/18903	0.00131081	0.00910125	0.00665961	ANXA1/CCL19	2
BP	GO:0045657	positive regulation of monocyte differentiation	2/104	10/18903	0.00131081	0.00910125	0.00665961	CD74/CD4	2
BP	GO:2000425	regulation of apoptotic cell clearance	2/104	10/18903	0.00131081	0.00910125	0.00665961	C3/CCL2	2
BP	GO:2000510	positive regulation of dendritic cell chemotaxis	2/104	10/18903	0.00131081	0.00910125	0.00665961	CCL21/CCR7	2
BP	GO:0048246	macrophage chemotaxis	3/104	40/18903	0.0013786	0.00951192	0.00696011	CSF1R/C3AR1/CCL2	3
BP	GO:1904994	regulation of leukocyte adhesion to vascular endothelial cell	3/104	40/18903	0.0013786	0.00951192	0.00696011	CXCL12/ETS1/CCL21	3
BP	GO:0050866	negative regulation of cell activation	6/104	221/18903	0.00139735	0.00959123	0.00701814	CD74/FGL2/LAPTM5/GPNMB/ANXA1/GAL	6
BP	GO:0032946	positive regulation of mononuclear cell proliferation	5/104	149/18903	0.00139881	0.00959123	0.00701814	CD74/IGF1/ANXA1/CD3E/CCL19	5
BP	GO:0002312	B cell activation involved in immune response	4/104	88/18903	0.00141467	0.0096399	0.00705375	NOTCH2/IRF8/CD180/GAPT	4
BP	GO:0043367	CD4-positive, alpha-beta T cell differentiation	4/104	88/18903	0.00141467	0.0096399	0.00705375	IL2RG/LEF1/ANXA1/CCL19	4
BP	GO:0030010	establishment of cell polarity	5/104	150/18903	0.00144081	0.00978773	0.00716193	DOCK2/DOCK8/CCL21/CCL19/CCR7	5
BP	GO:0002691	regulation of cellular extravasation	3/104	41/18903	0.00148153	0.009972	0.00729676	CXCL12/IL1R1/CCL21	3
BP	GO:0050850	positive regulation of calcium-mediated signaling	3/104	41/18903	0.00148153	0.009972	0.00729676	CD4/IGF1/CD3E	3
BP	GO:0051281	positive regulation of release of sequestered calcium ion into cytosol	3/104	41/18903	0.00148153	0.009972	0.00729676	CXCL10/CXCL9/CXCL11	3
BP	GO:0033089	positive regulation of T cell differentiation in thymus	2/104	11/18903	0.00159636	0.0105831	0.00774391	IL2RG/IL7R	2
BP	GO:0033632	regulation of cell-cell adhesion mediated by integrin	2/104	11/18903	0.00159636	0.0105831	0.00774391	CD3E/CXCL13	2
BP	GO:0097278	complement-dependent cytotoxicity	2/104	11/18903	0.00159636	0.0105831	0.00774391	C3/CFH	2
BP	GO:0098883	synapse pruning	2/104	11/18903	0.00159636	0.0105831	0.00774391	C3/CX3CR1	2
BP	GO:2000833	positive regulation of steroid hormone secretion	2/104	11/18903	0.00159636	0.0105831	0.00774391	DAB2/GAL	2
BP	GO:0033674	positive regulation of kinase activity	9/104	496/18903	0.0016615	0.0109819	0.00803573	CD74/CSF1R/LCP2/CD4/CCND2/IGF1/CCL21/CCL19/CCR7	9
BP	GO:0002347	response to tumor cell	3/104	43/18903	0.00170156	0.0112129	0.00820479	LAPTM5/NOTCH2/AHR	3
BP	GO:0030003	cellular cation homeostasis	9/104	499/18903	0.00173133	0.0113751	0.00832344	CYBRD1/CXCL12/CCR1/CCL21/CCL19/CXCL10/CCR7/CXCL9/CXCL11	9
BP	GO:0050856	regulation of T cell receptor signaling pathway	3/104	44/18903	0.00181881	0.0119143	0.00871797	LAPTM5/GBP1/CCR7	3
BP	GO:0007163	establishment or maintenance of cell polarity	6/104	234/18903	0.00186674	0.0121919	0.00892115	DOCK2/DOCK8/CD3G/CCL21/CCL19/CCR7	6
BP	GO:0030198	extracellular matrix organization	7/104	318/18903	0.00188416	0.0122694	0.0089778	CTSS/ABI3BP/FBLN5/LCP1/CTSK/CCDC80/COL14A1	7
BP	GO:2000508	regulation of dendritic cell chemotaxis	2/104	12/18903	0.00190876	0.0123929	0.00906819	CCL21/CCR7	2
BP	GO:0043062	extracellular structure organization	7/104	319/18903	0.00191788	0.0124155	0.00908471	CTSS/ABI3BP/FBLN5/LCP1/CTSK/CCDC80/COL14A1	7
BP	GO:0045229	external encapsulating structure organization	7/104	321/18903	0.00198673	0.0128234	0.00938321	CTSS/ABI3BP/FBLN5/LCP1/CTSK/CCDC80/COL14A1	7
BP	GO:0007160	cell-matrix adhesion	6/104	238/18903	0.00203278	0.0130823	0.00957264	FBLN5/CD96/CD3E/CCL21/APOD/CCR7	6
BP	GO:0046596	regulation of viral entry into host cell	3/104	46/18903	0.00206816	0.0132712	0.00971088	CD74/IFITM1/CD4	3
BP	GO:0045088	regulation of innate immune response	6/104	240/18903	0.00211988	0.0135635	0.00992476	CFH/IFI16/BIRC3/A2M/CD96/KLRK1	6
BP	GO:0045860	positive regulation of protein kinase activity	8/104	420/18903	0.00223401	0.0140149	0.010255	CSF1R/LCP2/CD4/CCND2/IGF1/CCL21/CCL19/CCR7	8
BP	GO:0002430	complement receptor mediated signaling pathway	2/104	13/18903	0.00224773	0.0140149	0.010255	FPR3/C3AR1	2
BP	GO:0002524	hypersensitivity	2/104	13/18903	0.00224773	0.0140149	0.010255	C3/CCR7	2
BP	GO:0002863	positive regulation of inflammatory response to antigenic stimulus	2/104	13/18903	0.00224773	0.0140149	0.010255	C3/CCR7	2
BP	GO:0031272	regulation of pseudopodium assembly	2/104	13/18903	0.00224773	0.0140149	0.010255	CCL21/CCR7	2
BP	GO:0031274	positive regulation of pseudopodium assembly	2/104	13/18903	0.00224773	0.0140149	0.010255	CCL21/CCR7	2
BP	GO:0031392	regulation of prostaglandin biosynthetic process	2/104	13/18903	0.00224773	0.0140149	0.010255	CD74/ANXA1	2
BP	GO:1903265	positive regulation of tumor necrosis factor-mediated signaling pathway	2/104	13/18903	0.00224773	0.0140149	0.010255	LAPTM5/CASP1	2
BP	GO:1904995	negative regulation of leukocyte adhesion to vascular endothelial cell	2/104	13/18903	0.00224773	0.0140149	0.010255	CXCL12/CCL21	2
BP	GO:0010959	regulation of metal ion transport	8/104	423/18903	0.0023344	0.0144536	0.0105761	CD4/CXCL12/CCL2/CCR1/CXCL10/CXCL9/CXCL11/GAL	8
BP	GO:0002673	regulation of acute inflammatory response	3/104	48/18903	0.00233779	0.0144536	0.0105761	C3/ALOX5AP/CCR7	3
BP	GO:0045581	negative regulation of T cell differentiation	3/104	48/18903	0.00233779	0.0144536	0.0105761	CD74/FGL2/ANXA1	3
BP	GO:0031341	regulation of cell killing	4/104	102/18903	0.00243127	0.0149894	0.0109681	CFH/CX3CR1/KLRK1/IL7R	4
BP	GO:0033628	regulation of cell adhesion mediated by integrin	3/104	49/18903	0.00248038	0.0152495	0.0111584	CD3E/CCL21/CXCL13	3
BP	GO:0032677	regulation of interleukin-8 production	4/104	103/18903	0.00251894	0.0154434	0.0113004	CD74/CD14/CD2/ANXA1	4
BP	GO:0071695	anatomical structure maturation	6/104	250/18903	0.00259843	0.0157565	0.0115294	C3/IGF1/CX3CR1/CCL21/CCL19/GAL	6
BP	GO:0032637	interleukin-8 production	4/104	104/18903	0.00260877	0.0157565	0.0115294	CD74/CD14/CD2/ANXA1	4
BP	GO:0046598	positive regulation of viral entry into host cell	2/104	14/18903	0.00261296	0.0157565	0.0115294	CD74/CD4	2
BP	GO:0075294	positive regulation by symbiont of entry into host	2/104	14/18903	0.00261296	0.0157565	0.0115294	CD74/CD4	2
BP	GO:0098760	response to interleukin-7	2/104	14/18903	0.00261296	0.0157565	0.0115294	IL2RG/IL7R	2
BP	GO:0098761	cellular response to interleukin-7	2/104	14/18903	0.00261296	0.0157565	0.0115294	IL2RG/IL7R	2
BP	GO:0032760	positive regulation of tumor necrosis factor production	4/104	105/18903	0.00270077	0.0162415	0.0118843	CYBB/CD14/CD2/CCL19	4
BP	GO:0001913	T cell mediated cytotoxicity	3/104	51/18903	0.00278144	0.0166263	0.0121659	CTSH/CTSC/IL7R	3
BP	GO:0043277	apoptotic cell clearance	3/104	51/18903	0.00278144	0.0166263	0.0121659	C3/CCL2/ANXA1	3
BP	GO:0006958	complement activation, classical pathway	4/104	106/18903	0.00279498	0.0166263	0.0121659	C1S/C3/C1R/C7	4
BP	GO:0042102	positive regulation of T cell proliferation	4/104	106/18903	0.00279498	0.0166263	0.0121659	IGF1/ANXA1/CD3E/CCL19	4
BP	GO:0006968	cellular defense response	3/104	52/18903	0.00294003	0.0174421	0.0127628	CX3CR1/ITK/CXCL9	3
BP	GO:0006898	receptor-mediated endocytosis	6/104	257/18903	0.00297883	0.0176247	0.0128965	C3/DAB2/FCER1G/CD14/CCL21/CCL19	6
BP	GO:0002864	regulation of acute inflammatory response to antigenic stimulus	2/104	15/18903	0.00300416	0.0176324	0.0129021	C3/CCR7	2
BP	GO:0090280	positive regulation of calcium ion import	2/104	15/18903	0.00300416	0.0176324	0.0129021	CXCL12/CCL2	2
BP	GO:2001279	regulation of unsaturated fatty acid biosynthetic process	2/104	15/18903	0.00300416	0.0176324	0.0129021	CD74/ANXA1	2
BP	GO:1903557	positive regulation of tumor necrosis factor superfamily cytokine production	4/104	109/18903	0.00309106	0.0180743	0.0132254	CYBB/CD14/CD2/CCL19	4
BP	GO:0046638	positive regulation of alpha-beta T cell differentiation	3/104	53/18903	0.00310408	0.0180743	0.0132254	IL2RG/ANXA1/CCL19	3
BP	GO:0052372	modulation by symbiont of entry into host	3/104	53/18903	0.00310408	0.0180743	0.0132254	CD74/IFITM1/CD4	3
BP	GO:0042129	regulation of T cell proliferation	5/104	182/18903	0.00334029	0.0193984	0.0141943	IGF1/GPNMB/ANXA1/CD3E/CCL19	5
BP	GO:0048259	regulation of receptor-mediated endocytosis	4/104	112/18903	0.00340788	0.0195577	0.0143109	C3/DAB2/CCL21/CCL19	4
BP	GO:0010820	positive regulation of T cell chemotaxis	2/104	16/18903	0.00342104	0.0195577	0.0143109	CCL21/CXCL13	2
BP	GO:0030852	regulation of granulocyte differentiation	2/104	16/18903	0.00342104	0.0195577	0.0143109	EVI2B/LEF1	2
BP	GO:0031269	pseudopodium assembly	2/104	16/18903	0.00342104	0.0195577	0.0143109	CCL21/CCR7	2
BP	GO:1901741	positive regulation of myoblast fusion	2/104	16/18903	0.00342104	0.0195577	0.0143109	CD53/CXCL9	2
BP	GO:2000846	regulation of corticosteroid hormone secretion	2/104	16/18903	0.00342104	0.0195577	0.0143109	DAB2/GAL	2
BP	GO:0001954	positive regulation of cell-matrix adhesion	3/104	56/18903	0.0036296	0.0204917	0.0149943	CD3E/CCL21/CCR7	3
BP	GO:0002707	negative regulation of lymphocyte mediated immunity	3/104	56/18903	0.0036296	0.0204917	0.0149943	AHR/CD96/IL7R	3
BP	GO:0043370	regulation of CD4-positive, alpha-beta T cell differentiation	3/104	56/18903	0.0036296	0.0204917	0.0149943	IL2RG/ANXA1/CCL19	3
BP	GO:0043551	regulation of phosphatidylinositol 3-kinase activity	3/104	56/18903	0.0036296	0.0204917	0.0149943	CCL21/CCL19/CCR7	3
BP	GO:0009408	response to heat	4/104	114/18903	0.00363097	0.0204917	0.0149943	CXCL12/CD14/IGF1/CXCL10	4
BP	GO:0046634	regulation of alpha-beta T cell activation	4/104	115/18903	0.00374614	0.0210876	0.0154303	IL2RG/ANXA1/CD3E/CCL19	4
BP	GO:0031268	pseudopodium organization	2/104	17/18903	0.00386331	0.021527	0.0157518	CCL21/CCR7	2
BP	GO:0033631	cell-cell adhesion mediated by integrin	2/104	17/18903	0.00386331	0.021527	0.0157518	CD3E/CXCL13	2
BP	GO:0070206	protein trimerization	2/104	17/18903	0.00386331	0.021527	0.0157518	CD74/ALOX5AP	2
BP	GO:1903236	regulation of leukocyte tethering or rolling	2/104	17/18903	0.00386331	0.021527	0.0157518	CXCL12/CCL21	2
BP	GO:0051896	regulation of protein kinase B signaling	5/104	189/18903	0.00392244	0.0218013	0.0159525	IGF1/CX3CR1/CCL21/CCL19/CCR7	5
BP	GO:0031348	negative regulation of defense response	6/104	272/18903	0.00393285	0.021804	0.0159545	FGL2/AOAH/IFI16/IGF1/A2M/CD96	6
BP	GO:0031529	ruffle organization	3/104	58/18903	0.0040083	0.022111	0.0161791	CSF1R/CCL21/CCR7	3
BP	GO:0045620	negative regulation of lymphocyte differentiation	3/104	58/18903	0.0040083	0.022111	0.0161791	CD74/FGL2/ANXA1	3
BP	GO:0002718	regulation of cytokine production involved in immune response	4/104	118/18903	0.00410649	0.022596	0.016534	CD74/LAPTM5/IL1R1/CD96	4
BP	GO:0031099	regeneration	5/104	192/18903	0.00419292	0.023014	0.0168399	CXCL12/IGF1/LCP1/ANXA1/APOD	5
BP	GO:0043903	regulation of biological process involved in symbiotic interaction	3/104	59/18903	0.00420632	0.0230301	0.0168517	CD74/IFITM1/CD4	3
BP	GO:0002455	humoral immune response mediated by circulating immunoglobulin	4/104	119/18903	0.00423164	0.0231113	0.0169111	C1S/C3/C1R/C7	4
BP	GO:0046578	regulation of Ras protein signal transduction	5/104	193/18903	0.00428597	0.0232924	0.0170436	NOTCH2/GPR65/ARHGDIB/IGF1/GPR174	5
BP	GO:0050731	positive regulation of peptidyl-tyrosine phosphorylation	5/104	193/18903	0.00428597	0.0232924	0.0170436	CD74/CSF1R/CD4/IGF1/CD3E	5
BP	GO:0097067	cellular response to thyroid hormone stimulus	2/104	18/18903	0.00433069	0.0234775	0.017179	CTSS/CTSH	2
BP	GO:0002367	cytokine production involved in immune response	4/104	120/18903	0.00435933	0.0235747	0.0172502	CD74/LAPTM5/IL1R1/CD96	4
BP	GO:0090630	activation of GTPase activity	4/104	123/18903	0.00475798	0.0256674	0.0187815	GPR65/CCL21/CXCL13/CCR7	4
BP	GO:0010759	positive regulation of macrophage chemotaxis	2/104	19/18903	0.00482288	0.0258277	0.0188987	CSF1R/C3AR1	2
BP	GO:0035930	corticosteroid hormone secretion	2/104	19/18903	0.00482288	0.0258277	0.0188987	DAB2/GAL	2
BP	GO:0048245	eosinophil chemotaxis	2/104	19/18903	0.00482288	0.0258277	0.0188987	CCL2/CCL21	2
BP	GO:0022617	extracellular matrix disassembly	3/104	62/18903	0.00483569	0.0258334	0.0189029	CTSS/LCP1/CTSK	3
BP	GO:0018108	peptidyl-tyrosine phosphorylation	7/104	380/18903	0.00503165	0.02663	0.0194858	CD74/CSF1R/CD4/IGF1/EFEMP1/CD3E/ITK	7
BP	GO:0001952	regulation of cell-matrix adhesion	4/104	125/18903	0.00503695	0.02663	0.0194858	CD3E/CCL21/APOD/CCR7	4
BP	GO:0019730	antimicrobial humoral response	4/104	125/18903	0.00503695	0.02663	0.0194858	CXCL10/CXCL13/CXCL9/CXCL11	4
BP	GO:0031663	lipopolysaccharide-mediated signaling pathway	3/104	63/18903	0.0050574	0.02663	0.0194858	CD180/CD14/CCL2	3
BP	GO:0032731	positive regulation of interleukin-1 beta production	3/104	63/18903	0.0050574	0.02663	0.0194858	CASP1/IFI16/CCL19	3
BP	GO:0032757	positive regulation of interleukin-8 production	3/104	63/18903	0.0050574	0.02663	0.0194858	CD74/CD14/CD2	3
BP	GO:0018212	peptidyl-tyrosine modification	7/104	382/18903	0.0051754	0.0270836	0.0198177	CD74/CSF1R/CD4/IGF1/EFEMP1/CD3E/ITK	7
BP	GO:0042742	defense response to bacterium	7/104	382/18903	0.0051754	0.0270836	0.0198177	CD4/NOTCH2/IRF8/FCER1G/KLRK1/IL7R/CXCL13	7
BP	GO:0006690	icosanoid metabolic process	4/104	126/18903	0.00518046	0.0270836	0.0198177	CD74/ALOX5AP/CASP1/ANXA1	4
BP	GO:0050918	positive chemotaxis	3/104	64/18903	0.00528516	0.0275655	0.0201704	CXCL12/GPNMB/CXCL10	3
BP	GO:0035455	response to interferon-alpha	2/104	20/18903	0.00533962	0.0277181	0.0202821	IFITM1/IFIT3	2
BP	GO:0045655	regulation of monocyte differentiation	2/104	20/18903	0.00533962	0.0277181	0.0202821	CD74/CD4	2
BP	GO:0050854	regulation of antigen receptor-mediated signaling pathway	3/104	66/18903	0.00575898	0.0298247	0.0218235	LAPTM5/GBP1/CCR7	3
BP	GO:0071731	response to nitric oxide	2/104	21/18903	0.00588061	0.030312	0.02218	CCL19/CCR7	2
BP	GO:0140131	positive regulation of lymphocyte chemotaxis	2/104	21/18903	0.00588061	0.030312	0.02218	CCL21/CXCL13	2
BP	GO:0030100	regulation of endocytosis	5/104	209/18903	0.00598276	0.0306665	0.0224395	C3/DAB2/CD14/CCL21/CCL19	5
BP	GO:0007187	G protein-coupled receptor signaling pathway, coupled to cyclic nucleotide second messenger	3/104	67/18903	0.00600513	0.0306665	0.0224395	CCL2/CCR1/ANXA1	3
BP	GO:0031638	zymogen activation	3/104	67/18903	0.00600513	0.0306665	0.0224395	C1R/CTSH/IFI16	3
BP	GO:1901224	positive regulation of NIK/NF-kappaB signaling	3/104	67/18903	0.00600513	0.0306665	0.0224395	LAPTM5/CD14/CCL19	3
BP	GO:0042093	T-helper cell differentiation	3/104	68/18903	0.00625749	0.0318077	0.0232745	LEF1/ANXA1/CCL19	3
BP	GO:0043550	regulation of lipid kinase activity	3/104	68/18903	0.00625749	0.0318077	0.0232745	CCL21/CCL19/CCR7	3
BP	GO:2000831	regulation of steroid hormone secretion	2/104	22/18903	0.00644558	0.0326883	0.0239188	DAB2/GAL	2
BP	GO:0050922	negative regulation of chemotaxis	3/104	69/18903	0.0065161	0.03297	0.0241249	CCL2/KLRK1/CXCL13	3
BP	GO:0021700	developmental maturation	6/104	304/18903	0.0067027	0.0338363	0.0247589	C3/IGF1/CX3CR1/CCL21/CCL19/GAL	6
BP	GO:0002294	CD4-positive, alpha-beta T cell differentiation involved in immune response	3/104	70/18903	0.006781	0.0341533	0.0249908	LEF1/ANXA1/CCL19	3
BP	GO:0044403	biological process involved in symbiotic interaction	6/104	307/18903	0.00702029	0.0348808	0.0255232	CD74/IFITM1/CSF1R/CD4/CX3CR1/LEF1	6
BP	GO:0002689	negative regulation of leukocyte chemotaxis	2/104	23/18903	0.00703426	0.0348808	0.0255232	CCL2/KLRK1	2
BP	GO:0045624	positive regulation of T-helper cell differentiation	2/104	23/18903	0.00703426	0.0348808	0.0255232	ANXA1/CCL19	2
BP	GO:0045723	positive regulation of fatty acid biosynthetic process	2/104	23/18903	0.00703426	0.0348808	0.0255232	CD74/ANXA1	2
BP	GO:0072677	eosinophil migration	2/104	23/18903	0.00703426	0.0348808	0.0255232	CCL2/CCL21	2
BP	GO:0150146	cell junction disassembly	2/104	23/18903	0.00703426	0.0348808	0.0255232	C3/CX3CR1	2
BP	GO:0002287	alpha-beta T cell activation involved in immune response	3/104	71/18903	0.00705224	0.0348808	0.0255232	LEF1/ANXA1/CCL19	3
BP	GO:0002293	alpha-beta T cell differentiation involved in immune response	3/104	71/18903	0.00705224	0.0348808	0.0255232	LEF1/ANXA1/CCL19	3
BP	GO:0022604	regulation of cell morphogenesis	6/104	312/18903	0.00757368	0.0370697	0.0271248	CSF1R/DAB2/CCL2/ARHGAP15/GBP1/ANXA1	6
BP	GO:0042246	tissue regeneration	3/104	73/18903	0.00761383	0.0370697	0.0271248	IGF1/ANXA1/APOD	3
BP	GO:0046637	regulation of alpha-beta T cell differentiation	3/104	73/18903	0.00761383	0.0370697	0.0271248	IL2RG/ANXA1/CCL19	3
BP	GO:0150076	neuroinflammatory response	3/104	73/18903	0.00761383	0.0370697	0.0271248	CTSC/IGF1/CX3CR1	3
BP	GO:0002922	positive regulation of humoral immune response	2/104	24/18903	0.00764637	0.0370697	0.0271248	C3/CCR7	2
BP	GO:0060143	positive regulation of syncytium formation by plasma membrane fusion	2/104	24/18903	0.00764637	0.0370697	0.0271248	CD53/CXCL9	2
BP	GO:0060907	positive regulation of macrophage cytokine production	2/104	24/18903	0.00764637	0.0370697	0.0271248	CD74/LAPTM5	2
BP	GO:0070233	negative regulation of T cell apoptotic process	2/104	24/18903	0.00764637	0.0370697	0.0271248	DOCK8/IL7R	2
BP	GO:1903902	positive regulation of viral life cycle	2/104	24/18903	0.00764637	0.0370697	0.0271248	CD74/CD4	2
BP	GO:0038061	NIK/NF-kappaB signaling	4/104	142/18903	0.00786129	0.0379445	0.0277649	LAPTM5/CD14/BIRC3/CCL19	4
BP	GO:1903900	regulation of viral life cycle	4/104	142/18903	0.00786129	0.0379445	0.0277649	CD74/IFITM1/CD4/IFI16	4
BP	GO:0032732	positive regulation of interleukin-1 production	3/104	74/18903	0.00790426	0.0380685	0.0278556	CASP1/IFI16/CCL19	3
BP	GO:0010212	response to ionizing radiation	4/104	143/18903	0.00805397	0.0386205	0.0282596	IFI16/CCND2/ANXA1/CXCL10	4
BP	GO:2001056	positive regulation of cysteine-type endopeptidase activity	4/104	143/18903	0.00805397	0.0386205	0.0282596	CTSH/LAPTM5/CASP1/IFI16	4
BP	GO:0001911	negative regulation of leukocyte mediated cytotoxicity	2/104	25/18903	0.00828164	0.0393691	0.0288073	CX3CR1/IL7R	2
BP	GO:0031579	membrane raft organization	2/104	25/18903	0.00828164	0.0393691	0.0288073	DOCK2/CD2	2
BP	GO:0050860	negative regulation of T cell receptor signaling pathway	2/104	25/18903	0.00828164	0.0393691	0.0288073	LAPTM5/GBP1	2
BP	GO:1903077	negative regulation of protein localization to plasma membrane	2/104	25/18903	0.00828164	0.0393691	0.0288073	DAB2/GBP1	2
BP	GO:0016032	viral process	7/104	421/18903	0.00864319	0.0409993	0.0300002	CD74/IFITM1/CSF1R/CD4/IFI16/CCL2/LEF1	7
BP	GO:0002228	natural killer cell mediated immunity	3/104	77/18903	0.00881448	0.0416324	0.0304634	CD96/CD2/KLRK1	3
BP	GO:0045824	negative regulation of innate immune response	3/104	77/18903	0.00881448	0.0416324	0.0304634	IFI16/A2M/CD96	3
BP	GO:0008037	cell recognition	5/104	230/18903	0.00886437	0.0417783	0.0305702	DOCK2/DOCK8/CCL21/CCL19/CCR7	5
BP	GO:0033622	integrin activation	2/104	26/18903	0.00893981	0.0419542	0.0306989	CXCL12/CXCL13	2
BP	GO:0045672	positive regulation of osteoclast differentiation	2/104	26/18903	0.00893981	0.0419542	0.0306989	NOTCH2/CCR1	2
BP	GO:0052548	regulation of endopeptidase activity	7/104	428/18903	0.0094127	0.0440795	0.032254	C3/CTSH/LAPTM5/CASP1/IFI16/BIRC3/A2M	7
BP	GO:0002720	positive regulation of cytokine production involved in immune response	3/104	79/18903	0.00945403	0.044179	0.0323269	CD74/LAPTM5/IL1R1	3
BP	GO:0002710	negative regulation of T cell mediated immunity	2/104	27/18903	0.00962061	0.0444852	0.0325509	AHR/IL7R	2
BP	GO:0032753	positive regulation of interleukin-4 production	2/104	27/18903	0.00962061	0.0444852	0.0325509	FCER1G/CD3E	2
BP	GO:0033081	regulation of T cell differentiation in thymus	2/104	27/18903	0.00962061	0.0444852	0.0325509	IL2RG/IL7R	2
BP	GO:0035929	steroid hormone secretion	2/104	27/18903	0.00962061	0.0444852	0.0325509	DAB2/GAL	2
BP	GO:1904376	negative regulation of protein localization to cell periphery	2/104	27/18903	0.00962061	0.0444852	0.0325509	DAB2/GBP1	2
BP	GO:2000116	regulation of cysteine-type endopeptidase activity	5/104	235/18903	0.00967081	0.0446236	0.0326522	CTSH/LAPTM5/CASP1/IFI16/BIRC3	5
BP	GO:2001259	positive regulation of cation channel activity	3/104	80/18903	0.00978371	0.0450501	0.0329643	CTSS/CCL2/GAL	3
BP	GO:0062013	positive regulation of small molecule metabolic process	4/104	152/18903	0.00992903	0.0456238	0.0333841	CD74/DAB2/IGF1/ANXA1	4
BP	GO:0010758	regulation of macrophage chemotaxis	2/104	28/18903	0.0103238	0.0470447	0.0344238	CSF1R/C3AR1	2
BP	GO:0031342	negative regulation of cell killing	2/104	28/18903	0.0103238	0.0470447	0.0344238	CX3CR1/IL7R	2
BP	GO:0031664	regulation of lipopolysaccharide-mediated signaling pathway	2/104	28/18903	0.0103238	0.0470447	0.0344238	CD180/CD14	2
BP	GO:0032703	negative regulation of interleukin-2 production	2/104	28/18903	0.0103238	0.0470447	0.0344238	LAPTM5/GBP1	2
BP	GO:0008360	regulation of cell shape	4/104	154/18903	0.010381	0.0472077	0.034543	CSF1R/CCL2/ARHGAP15/ANXA1	4
BP	GO:0051279	regulation of release of sequestered calcium ion into cytosol	3/104	82/18903	0.010463	0.0474827	0.0347443	CXCL10/CXCL9/CXCL11	3
BP	GO:0051604	protein maturation	6/104	336/18903	0.0106765	0.0483517	0.0353801	CTSS/C1R/CTSH/CASP1/IFI16/F13A1	6
BP	GO:0010575	positive regulation of vascular endothelial growth factor production	2/104	29/18903	0.011049	0.0498338	0.0364647	C3/C3AR1	2
BP	GO:0097066	response to thyroid hormone	2/104	29/18903	0.011049	0.0498338	0.0364647	CTSS/CTSH	2
BP	GO:0007189	adenylate cyclase-activating G protein-coupled receptor signaling pathway	4/104	157/18903	0.0110836	0.0498874	0.0365038	GPR65/CXCL10/CXCL9/CXCL11	4
CC	GO:0009897	external side of plasma membrane	24/111	462/19869	7.20076e-17	1.18092e-14	8.9441e-15	CD74/CD4/FCER1G/CXCL12/CD14/IL2RG/IL13RA1/CCR1/IL1R1/CD48/CX3CR1/CTSK/CD2/CD163/ANXA1/CD3E/KLRK1/CD3G/CD69/IL7R/CD3D/CXCL10/CCR7/CXCL9	24
CC	GO:0062023	collagen-containing extracellular matrix	14/111	433/19869	1.35777e-07	1.11338e-05	8.43249e-06	CTSS/CTSH/FGL2/CTSC/CXCL12/DCN/ABI3BP/A2M/FBLN5/EFEMP1/ANXA1/CCDC80/COL14A1/F13A1	14
CC	GO:0034774	secretory granule lumen	10/111	322/19869	1.31919e-05	0.000494285	0.000374362	C3/CTSH/DOCK2/CTSC/CNN2/GMFG/IGF1/A2M/ISLR/F13A1	10
CC	GO:0060205	cytoplasmic vesicle lumen	10/111	325/19869	1.42926e-05	0.000494285	0.000374362	C3/CTSH/DOCK2/CTSC/CNN2/GMFG/IGF1/A2M/ISLR/F13A1	10
CC	GO:0031983	vesicle lumen	10/111	327/19869	1.50697e-05	0.000494285	0.000374362	C3/CTSH/DOCK2/CTSC/CNN2/GMFG/IGF1/A2M/ISLR/F13A1	10
CC	GO:0042105	alpha-beta T cell receptor complex	3/111	11/19869	2.71007e-05	0.000740752	0.000561032	CD3E/CD3G/CD3D	3
CC	GO:0070820	tertiary granule	7/111	164/19869	3.7972e-05	0.00088963	0.000673789	CYBB/CD53/LAIR1/CTSS/CTSH/FCER1G/CNN2	7
CC	GO:0030669	clathrin-coated endocytic vesicle membrane	5/111	72/19869	5.16233e-05	0.00105828	0.00080152	CD74/CD4/CD3G/IL7R/CD3D	5
CC	GO:0005775	vacuolar lumen	7/111	176/19869	5.94619e-05	0.00108353	0.000820644	CTSS/C3/CD74/CTSC/DCN/CTSK/IFI30	7
CC	GO:0030665	clathrin-coated vesicle membrane	6/111	132/19869	9.81604e-05	0.00160983	0.00121926	CD74/CD4/DAB2/CD3G/IL7R/CD3D	6
CC	GO:0030666	endocytic vesicle membrane	7/111	194/19869	0.000109525	0.00163291	0.00123674	CYBB/CD74/CD4/CD163/CD3G/IL7R/CD3D	7
CC	GO:0045334	clathrin-coated endocytic vesicle	5/111	90/19869	0.000149737	0.0020464	0.00154991	CD74/CD4/CD3G/IL7R/CD3D	5
CC	GO:0072562	blood microparticle	6/111	145/19869	0.000164362	0.00207349	0.00157042	C1S/C3/C1R/CFH/A2M/F13A1	6
CC	GO:0043202	lysosomal lumen	5/111	98/19869	0.000223335	0.00261621	0.00198147	CTSS/CD74/DCN/CTSK/IFI30	5
CC	GO:0042581	specific granule	6/111	160/19869	0.00028009	0.00306232	0.00231935	CYBB/CD53/LAIR1/DOCK2/C3AR1/CNN2	6
CC	GO:0030667	secretory granule membrane	8/111	313/19869	0.000375872	0.00385269	0.00291795	CYBB/CD53/LAIR1/C3AR1/FCER1G/GLIPR1/CD14/FCGR2A	8
CC	GO:0031093	platelet alpha granule lumen	4/111	67/19869	0.000539341	0.00520305	0.0039407	IGF1/A2M/ISLR/F13A1	4
CC	GO:0030139	endocytic vesicle	8/111	343/19869	0.000686618	0.00625585	0.00473806	CYBB/CTSS/CD74/CD4/CD163/CD3G/IL7R/CD3D	8
CC	GO:0070821	tertiary granule membrane	4/111	73/19869	0.000746479	0.00644329	0.00488003	CYBB/CD53/LAIR1/FCER1G	4
CC	GO:0030662	coated vesicle membrane	6/111	198/19869	0.000863729	0.00708258	0.00536421	CD74/CD4/DAB2/CD3G/IL7R/CD3D	6
CC	GO:0031904	endosome lumen	3/111	35/19869	0.000975028	0.00761451	0.00576708	CTSS/CTSH/CTSK	3
CC	GO:0030136	clathrin-coated vesicle	6/111	211/19869	0.00119899	0.00893795	0.00676944	CD74/CD4/DAB2/CD3G/IL7R/CD3D	6
CC	GO:0005614	interstitial matrix	2/111	11/19869	0.00164608	0.011135	0.00843347	CCDC80/COL14A1	2
CC	GO:0031091	platelet alpha granule	4/111	91/19869	0.00169741	0.011135	0.00843347	IGF1/A2M/ISLR/F13A1	4
CC	GO:0035579	specific granule membrane	4/111	91/19869	0.00169741	0.011135	0.00843347	CYBB/CD53/LAIR1/C3AR1	4
CC	GO:0030135	coated vesicle	7/111	310/19869	0.00179127	0.0112988	0.00855748	CD74/CTSC/CD4/DAB2/CD3G/IL7R/CD3D	7
CC	GO:0001772	immunological synapse	3/111	45/19869	0.00203002	0.0123305	0.00933889	CD53/CD37/CD3E	3
CC	GO:0005765	lysosomal membrane	8/111	418/19869	0.0024047	0.013599	0.0102996	CD74/IFITM1/LAPTM5/C3AR1/CYBRD1/DAB2/GLIPR1/GIMAP5	8
CC	GO:0098852	lytic vacuole membrane	8/111	418/19869	0.0024047	0.013599	0.0102996	CD74/IFITM1/LAPTM5/C3AR1/CYBRD1/DAB2/GLIPR1/GIMAP5	8
CC	GO:1904724	tertiary granule lumen	3/111	55/19869	0.00360457	0.019705	0.0149242	CTSS/CTSH/CNN2	3
CC	GO:0101002	ficolin-1-rich granule	5/111	185/19869	0.00383535	0.0202902	0.0153674	CTSS/CTSH/FGL2/FCER1G/GMFG	5
CC	GO:0005774	vacuolar membrane	8/111	461/19869	0.00435194	0.0223037	0.0168924	CD74/IFITM1/LAPTM5/C3AR1/CYBRD1/DAB2/GLIPR1/GIMAP5	8
CC	GO:1904813	ficolin-1-rich granule lumen	4/111	124/19869	0.00517804	0.0254826	0.0193	CTSS/CTSH/FGL2/GMFG	4
CC	GO:0005771	multivesicular body	3/111	63/19869	0.00528298	0.0254826	0.0193	CD74/CTSH/GIMAP5	3
CC	GO:0042101	T cell receptor complex	4/111	147/19869	0.00935018	0.0438123	0.0331826	CD4/CD3E/CD3G/CD3D	4
CC	GO:0045121	membrane raft	6/111	326/19869	0.0100125	0.045009	0.034089	LCP2/CD4/CD14/CD48/BIRC3/CD2	6
CC	GO:0098857	membrane microdomain	6/111	327/19869	0.0101545	0.045009	0.034089	LCP2/CD4/CD14/CD48/BIRC3/CD2	6
CC	GO:0001891	phagocytic cup	2/111	28/19869	0.0106346	0.0455241	0.0344791	LCP1/ANXA1	2
CC	GO:0005766	primary lysosome	4/111	155/19869	0.011198	0.0455241	0.0344791	C3/CTSC/C3AR1/GLIPR1	4
CC	GO:0042582	azurophil granule	4/111	155/19869	0.011198	0.0455241	0.0344791	C3/CTSC/C3AR1/GLIPR1	4
CC	GO:0036019	endolysosome	2/111	29/19869	0.011381	0.0455241	0.0344791	CTSS/CTSK	2
MF	GO:0140375	immune receptor activity	14/104	148/18432	1.06206e-13	2.93129e-11	2.37007e-11	CD74/CTSH/CD4/FPR3/C3AR1/FCER1G/IL2RG/IL13RA1/CCR1/IL1R1/CX3CR1/KLRK1/IL7R/CCR7	14
MF	GO:0008009	chemokine activity	9/104	49/18432	6.93869e-12	6.71006e-10	5.42537e-10	CXCL12/CCL2/CCL21/CCL19/CXCL10/CXCL13/CCL18/CXCL9/CXCL11	9
MF	GO:0042379	chemokine receptor binding	10/104	71/18432	7.29354e-12	6.71006e-10	5.42537e-10	CXCL12/CCL2/CX3CR1/CCL21/CCL19/CXCL10/CXCL13/CCL18/CXCL9/CXCL11	10
MF	GO:0019955	cytokine binding	11/104	144/18432	5.39626e-10	3.72342e-08	3.01055e-08	CD74/CSF1R/CD4/IL2RG/IL13RA1/CCR1/IL1R1/A2M/CX3CR1/GBP1/CCR7	11
MF	GO:0004896	cytokine receptor activity	9/104	97/18432	3.86083e-09	2.13118e-07	1.72315e-07	CD74/CD4/IL2RG/IL13RA1/CCR1/IL1R1/CX3CR1/IL7R/CCR7	9
MF	GO:0045236	CXCR chemokine receptor binding	5/104	18/18432	4.19492e-08	1.92966e-06	1.56022e-06	CXCL12/CXCL10/CXCL13/CXCL9/CXCL11	5
MF	GO:0001664	G protein-coupled receptor binding	12/104	289/18432	8.41601e-08	3.31831e-06	2.683e-06	C3/CXCL12/CCL2/CX3CR1/CCL21/CCL19/CXCL10/CXCL13/CCL18/CXCL9/CXCL11/GAL	12
MF	GO:0005126	cytokine receptor binding	11/104	273/18432	4.06139e-07	1.40118e-05	1.13292e-05	CXCL12/CCL2/IL13RA1/CX3CR1/CCL21/CCL19/CXCL10/CXCL13/CCL18/CXCL9/CXCL11	11
MF	GO:0048018	receptor ligand activity	14/104	491/18432	6.685e-07	2.05007e-05	1.65757e-05	CXCL12/GMFG/CCL2/IGF1/EFEMP1/GPNMB/CCL21/CCL19/CXCL10/CXCL13/CCL18/CXCL9/CXCL11/GAL	14
MF	GO:0030546	signaling receptor activator activity	14/104	498/18432	7.91124e-07	2.1835e-05	1.76546e-05	CXCL12/GMFG/CCL2/IGF1/EFEMP1/GPNMB/CCL21/CCL19/CXCL10/CXCL13/CCL18/CXCL9/CXCL11/GAL	14
MF	GO:0048020	CCR chemokine receptor binding	5/104	47/18432	6.59579e-06	0.000165494	0.000133809	CCL2/CCL21/CCL19/CXCL13/CCL18	5
MF	GO:0005125	cytokine activity	9/104	237/18432	7.85299e-06	0.000180619	0.000146038	CXCL12/CCL2/CCL21/CCL19/CXCL10/CXCL13/CCL18/CXCL9/CXCL11	9
MF	GO:0008528	G protein-coupled peptide receptor activity	7/104	147/18432	1.98056e-05	0.000401119	0.000324322	FPR3/CYSLTR1/CCR1/CX3CR1/GPR171/CCR7/GAL	7
MF	GO:0042608	T cell receptor binding	3/104	10/18432	2.03466e-05	0.000401119	0.000324322	DOCK2/CD3E/CD3G	3
MF	GO:0001653	peptide receptor activity	7/104	153/18432	2.56409e-05	0.000471793	0.000381465	FPR3/CYSLTR1/CCR1/CX3CR1/GPR171/CCR7/GAL	7
MF	GO:0019956	chemokine binding	4/104	33/18432	3.45057e-05	0.000595223	0.000481264	CCR1/A2M/CX3CR1/CCR7	4
MF	GO:0043394	proteoglycan binding	4/104	36/18432	4.90301e-05	0.000796018	0.000643615	CTSS/CFH/GPNMB/CTSK	4
MF	GO:0005201	extracellular matrix structural constituent	7/104	173/18432	5.61808e-05	0.000846411	0.00068436	FGL2/CD4/DCN/ABI3BP/FBLN5/EFEMP1/COL14A1	7
MF	GO:0004252	serine-type endopeptidase activity	7/104	174/18432	5.82674e-05	0.000846411	0.00068436	C1S/CTSS/C1R/CTSH/CTSC/CTSK/GZMK	7
MF	GO:0008236	serine-type peptidase activity	7/104	192/18432	0.000108102	0.00149181	0.00120619	C1S/CTSS/C1R/CTSH/CTSC/CTSK/GZMK	7
MF	GO:0017171	serine hydrolase activity	7/104	196/18432	0.000122896	0.0016152	0.00130596	C1S/CTSS/C1R/CTSH/CTSC/CTSK/GZMK	7
MF	GO:0016505	peptidase activator activity involved in apoptotic process	3/104	20/18432	0.000185514	0.00232736	0.00188177	CTSH/CTSC/CASP1	3
MF	GO:0016493	C-C chemokine receptor activity	3/104	23/18432	0.000284673	0.00341608	0.00276205	CCR1/CX3CR1/CCR7	3
MF	GO:0019957	C-C chemokine binding	3/104	24/18432	0.00032401	0.00372611	0.00301272	CCR1/CX3CR1/CCR7	3
MF	GO:0005539	glycosaminoglycan binding	7/104	237/18432	0.000392248	0.00412337	0.00333392	CFH/DCN/GPNMB/CCDC80/CXCL10/CXCL13/CXCL11	7
MF	GO:0001637	G protein-coupled chemoattractant receptor activity	3/104	26/18432	0.000412821	0.00412337	0.00333392	CCR1/CX3CR1/CCR7	3
MF	GO:0004950	chemokine receptor activity	3/104	26/18432	0.000412821	0.00412337	0.00333392	CCR1/CX3CR1/CCR7	3
MF	GO:0008201	heparin binding	6/104	171/18432	0.000418312	0.00412337	0.00333392	CFH/GPNMB/CCDC80/CXCL10/CXCL13/CXCL11	6
MF	GO:0004197	cysteine-type endopeptidase activity	5/104	120/18432	0.000591905	0.0056333	0.00455477	CTSS/CTSH/CTSC/CASP1/CTSK	5
MF	GO:0005518	collagen binding	4/104	69/18432	0.000623948	0.00574032	0.0046413	CTSS/DCN/CTSK/COL14A1	4
MF	GO:0001968	fibronectin binding	3/104	31/18432	0.00069924	0.00622549	0.00503358	CTSS/CTSK/CCDC80	3
MF	GO:0043028	cysteine-type endopeptidase regulator activity involved in apoptotic process	3/104	40/18432	0.00148142	0.0127772	0.0103309	CTSH/CASP1/BIRC3	3
MF	GO:0019864	IgG binding	2/104	11/18432	0.0016776	0.0138595	0.011206	FCER1G/FCGR2A	2
MF	GO:0042287	MHC protein binding	3/104	42/18432	0.00170732	0.0138595	0.011206	CD74/CD4/KLRK1	3
MF	GO:0005178	integrin binding	5/104	156/18432	0.00191078	0.0150679	0.012183	CXCL12/IGF1/FBLN5/LCP1/GPNMB	5
MF	GO:0004875	complement receptor activity	2/104	12/18432	0.00200572	0.0151253	0.0122294	FPR3/C3AR1	2
MF	GO:0061134	peptidase regulator activity	6/104	232/18432	0.00202766	0.0151253	0.0122294	C3/CTSH/CTSC/CASP1/BIRC3/A2M	6
MF	GO:0016504	peptidase activator activity	3/104	45/18432	0.00208469	0.0151414	0.0122425	CTSH/CTSC/CASP1	3
MF	GO:0140313	molecular sequestering activity	2/104	14/18432	0.00274518	0.0194275	0.0157079	C1R/LAPTM5	2
MF	GO:0004175	endopeptidase activity	8/104	426/18432	0.00284388	0.0196228	0.0158659	C1S/CTSS/C1R/CTSH/CTSC/CASP1/CTSK/GZMK	8
MF	GO:0008234	cysteine-type peptidase activity	5/104	185/18432	0.00398343	0.0266649	0.0215597	CTSS/CTSH/CTSC/CASP1/CTSK	5
MF	GO:0008656	cysteine-type endopeptidase activator activity involved in apoptotic process	2/104	17/18432	0.0040577	0.0266649	0.0215597	CTSH/CASP1	2
MF	GO:1901681	sulfur compound binding	6/104	270/18432	0.00428537	0.0275061	0.0222399	CFH/GPNMB/CCDC80/CXCL10/CXCL13/CXCL11	6
MF	GO:0019838	growth factor binding	4/104	132/18432	0.00665575	0.0417497	0.0337564	IL2RG/IL1R1/A2M/CXCL13	4
MF	GO:0019865	immunoglobulin binding	2/104	24/18432	0.00802599	0.0492261	0.0398014	FCER1G/FCGR2A	2
